# Supplementary material for: Resource Availability Modulates the Cooperative and Competitive Nature of a Microbial Cross-Feeding Mutualism
Source: PLoS Biol. 2016 Aug 24;14(8):e1002540. doi: 10.1371/journal.pbio.1002540 (PMC4996419; doi:10.1371/journal.pbio.1002540)
Supplement: S1 Data — (XLSX) [file pbio.1002540.s001.xlsx]

## Sheet: Figure 1D
Data used for figure 1D
Densities indicate cells/well
	1 and 8 uM					8 and 32 uM					32 and 256 uM
Day	Trp- co-culture	Leu- co-culture	Trp- monoculture	Leu- monoculture		Trp- co-culture	Leu- co-culture	Trp- monoculture	Leu- monoculture		Trp- co-culture	Leu- co-culture	Trp- monoculture	Leu- monoculture
0	1.38684e+07	1.04163e+07	2.31382e+07	2.21898e+07		554735	416651	868643	1.06872e+06		554735	416651	824732	822864
1	4.52323e+06	1.0337e+07	3.31547e+06	3.84286e+06		3.61818e+06	6.44737e+06	3.22067e+06	3.01977e+06		5.98071e+06	8.74663e+06	8.99523e+06	1.10807e+07
2	2.97253e+06	3.53241e+06	182155	392399		4.92518e+06	5.42078e+06	3.47645e+06	3.13677e+06		5.3175e+06	9.81204e+06	9.64786e+06	1.15387e+07
3	3.42233e+06	3.30384e+06	13857.6	139457		5.13881e+06	6.16776e+06	3.40829e+06	3.17162e+06		5.1989e+06	9.63682e+06	9.60325e+06	1.17285e+07
4	3.38226e+06	1.69607e+06	13392.4	18696.5		4.9807e+06	5.94178e+06	3.32596e+06	2.66013e+06		3.83809e+06	1.105e+07	1.04283e+07	1.15932e+07
5	3.38017e+06	2.53857e+06	13020.3	41047.3		5.27792e+06	5.29658e+06	3.77961e+06	3.20879e+06		3.14264e+06	1.09742e+07	1.00278e+07	1.19522e+07
6	3.66118e+06	3.30751e+06	26795.3	24374.6		4.99039e+06	5.72735e+06	3.71797e+06	3.19064e+06		2.75995e+06	1.09992e+07	1.0108e+07	1.15074e+07
7	3.28288e+06	3.83628e+06	-8179.12	5950.9		4.8437e+06	5.74095e+06	3.42826e+06	3.18661e+06		2.39051e+06	1.18279e+07	1.05508e+07	1.1718e+07

## Sheet: Figure 2
Figure 2 is an exact solution of our model and is made as described in our paper
For convenience, we have included data that shows equilibrium densities of mono and cocultures derived from the model at a large range of amino acid concentrations
		Supplemented amino acids a	Solid red line	Solid green line	Dashed red line	Dashed green line
		0.09	0.0983028	0.134836	-0.166667	-0.261261
		0.1	0.110088	0.14678	-0.1	-0.189189
		0.11	0.118721	0.154046	-0.0454545	-0.130221
		0.12	0.125924	0.159096	0	-0.0810811
		0.13	0.132288	0.16278	0.0384615	-0.039501
		0.14	0.138097	0.16551	0.0714286	-0.003861
		0.15	0.143514	0.167523	0.1	0.027027
		0.16	0.148643	0.168969	0.125	0.0540541
		0.17	0.153553	0.169952	0.147059	0.0779014
		0.18	0.158293	0.170545	0.166667	0.0990991
		0.19	0.162901	0.170803	0.184211	0.118065
		0.2	0.167406	0.170768	0.2	0.135135
		0.21	0.171828	0.170474	0.214286	0.150579
		0.22	0.176186	0.169947	0.227273	0.164619
		0.23	0.180494	0.169209	0.23913	0.177438
		0.24	0.184764	0.168278	0.25	0.189189
		0.25	0.189005	0.167168	0.26	0.2
		0.26	0.193226	0.165894	0.269231	0.209979
		0.27	0.197434	0.164465	0.277778	0.219219
		0.28	0.201635	0.162891	0.285714	0.227799
		0.29	0.205834	0.161181	0.293103	0.235788
		0.3	0.210036	0.159342	0.3	0.243243
		0.31	0.214245	0.15738	0.306452	0.250218
		0.32	0.218463	0.155301	0.3125	0.256757
		0.33	0.222694	0.15311	0.318182	0.262899
		0.34	0.226941	0.150812	0.323529	0.26868
		0.35	0.231207	0.14841	0.328571	0.274131
		0.36	0.235492	0.145909	0.333333	0.279279
		0.37	0.2398	0.143312	0.337838	0.284149
		0.38	0.244132	0.140621	0.342105	0.288762
		0.39	0.248489	0.13784	0.346154	0.293139
		0.4	0.252873	0.134972	0.35	0.297297
		0.41	0.257284	0.132018	0.353659	0.301252
		0.42	0.261725	0.128981	0.357143	0.305019
		0.43	0.266196	0.125864	0.360465	0.308611
		0.44	0.270698	0.122667	0.363636	0.312039
		0.45	0.275232	0.119393	0.366667	0.315315
		0.46	0.279798	0.116044	0.369565	0.318449
		0.47	0.284397	0.11262	0.37234	0.321449
		0.48	0.28903	0.109124	0.375	0.324324
		0.49	0.293697	0.105558	0.377551	0.327082
		0.5	0.298398	0.101921	0.38	0.32973
		0.51	0.303135	0.0982161	0.382353	0.332273
		0.52	0.307907	0.0944439	0.384615	0.334719
		0.53	0.312715	0.0906057	0.386792	0.337073
		0.54	0.317558	0.0867025	0.388889	0.339339
		0.55	0.322438	0.0827354	0.390909	0.341523
		0.56	0.327355	0.0787053	0.392857	0.343629
		0.57	0.332308	0.0746133	0.394737	0.345661
		0.58	0.337297	0.0704602	0.396552	0.347623
		0.59	0.342324	0.066247	0.398305	0.349519
		0.6	0.347388	0.0619745	0.4	0.351351
		0.61	0.352488	0.0576435	0.401639	0.353124
		0.62	0.357626	0.0532549	0.403226	0.354839
		0.63	0.362801	0.0488094	0.404762	0.356499
		0.64	0.368012	0.0443077	0.40625	0.358108
		0.65	0.373261	0.0397507	0.407692	0.359667
		0.66	0.378547	0.035139	0.409091	0.361179
		0.67	0.38387	0.0304733	0.410448	0.362646
		0.68	0.38923	0.0257543	0.411765	0.36407
		0.69	0.394627	0.0209826	0.413043	0.365452
		0.7	0.400061	0.016159	0.414286	0.366795
		0.71	0.405531	0.0112839	0.415493	0.3681
		0.72	0.411038	0.00635813	0.416667	0.369369
		0.73	0.416581	0.00138218	0.417808	0.370603
		0.74			0.418919	0.371804
		0.75			0.42	0.372973
		0.76			0.421053	0.374111
		0.77			0.422078	0.375219
		0.78			0.423077	0.376299
		0.79			0.424051	0.377352
		0.8			0.425	0.378378
		0.81			0.425926	0.379379
		0.82			0.426829	0.380356
		0.83			0.427711	0.381309
		0.84			0.428571	0.382239
		0.85			0.429412	0.383148
		0.86			0.430233	0.384035
		0.87			0.431034	0.384902
		0.88			0.431818	0.385749
		0.89			0.432584	0.386578
		0.9			0.433333	0.387387
		0.91			0.434066	0.388179
		0.92			0.434783	0.388954
		0.93			0.435484	0.389712
		0.94			0.43617	0.390454
		0.95			0.436842	0.391181
		0.96			0.4375	0.391892
		0.97			0.438144	0.392588
		0.98			0.438776	0.393271
		0.99			0.439394	0.393939
		1			0.44	0.394595

## Sheet: Figure 3, S2, S3
Cocculture abundance is used to generate figure 3 and supplemental figure 2 and 3
Fitness abundance is calculated from this data as described in the paper
Abundance in cells/well
																					Monoculture equilibrium densities
			Trp-								Leu-
		Condition	1	2	3	4	5	6			1	2	3	4	5	6			AA concentrations		Trp-		Leu-
Trp/Leu concentrations	Day
0/0	0		1.28544e+06	1.59371e+06	1.18741e+06	1.58864e+06	987941	144441			1.28544e+06	1.59371e+06	1.18741e+06	1.58864e+06	987941	144441			0		5858.88		6074.99
	1		38544.9	163399	38949.1	659572	195733	15972			38544.9	163399	38949.1	659572	195733	15972			0.1		1209.32		5733.9
	2		0	0	0	96735.1	35455.7	0			0	0	0	96735.1	35455.7	0			0.5		248.638		4959.05
	3		0	0	0	0	0	0			0	0	0	0	0	0			1		-5328.78		341.971
	4		0	0	0	0	0	0			0	0	0	0	0	0			1.4		26270.5		2820.24
	5		0	20557.6	0	0	0	0			0	20557.6	0	0	0	0			2		493974		1828.65
	6		0	0	0	0	26539	0			0	0	0	0	26539	0			3.2		864110		325680
																			5		1.96167e+06		1.67392e+06
0.1/0.8	0		1.35418e+06	1.34476e+06	1.25328e+06	1.67593e+06	1.14931e+06	231010			1.35418e+06	1.34476e+06	1.25328e+06	1.67593e+06	1.14931e+06	231010			8		4.48173e+06		4.27696e+06
	1		34438.5	67024.2	75490.8	633212	140821	19120.7			34438.5	67024.2	75490.8	633212	140821	19120.7			16		7.03936e+06		9.12181e+06
	2		0	0	0	918558	32938.5	0			0	0	0	918558	32938.5	0			32		1.09352e+07		1.38437e+07
	3		0	62586.8	10341.6	216278	0	0			0	62586.8	10341.6	216278	0	0			50		1.33161e+07		1.5203e+07
	4		0	0	10415.1	9469.56	0	0			0	0	10415.1	9469.56	0	0			70		1.51025e+07		1.66455e+07
	5		1952.22	0	0	3812.29	0	0			1952.22	0	0	3812.29	0	0			100		1.71218e+07		1.77001e+07
	6		0	0	1905.93	2076.6	0	0			0	0	1905.93	2076.6	0	0			140		1.69025e+07		1.8755e+07
																			200		1.85962e+07		1.87849e+07
0.5/4	0		1.16773e+06	1.3722e+06	971501	1.37954e+06	2.25633e+06	607363			1.16773e+06	1.3722e+06	971501	1.37954e+06	2.25633e+06	607363
	1		0	176761	473178	2.36458e+06	431365	70337.4			0	176761	473178	2.36458e+06	431365	70337.4
	2		371.834	0	111789	844904	1.25736e+06	23627.4			371.834	0	111789	844904	1.25736e+06	23627.4
	3		3811.96	0	0	1.65141e+06	688589	0			3811.96	0	0	1.65141e+06	688589	0
	4		0	0	0	914345	296235	0			0	0	0	914345	296235	0
	5		0	0	-185.922	1.00539e+06	32739.6	0			0	0	-185.922	1.00539e+06	32739.6	0
	6		2523.99	0	-170.431	953746	3271.48	0			2523.99	0	-170.431	953746	3271.48	0
1.0/8	0		1.50665e+06	1.06896e+06	819159	1.76469e+06	3.41623e+06	1.27085e+06			1.50665e+06	1.06896e+06	819159	1.76469e+06	3.41623e+06	1.27085e+06
	1		136384	593753	1.40329e+06	3.72315e+06	1.24393e+06	352467			136384	593753	1.40329e+06	3.72315e+06	1.24393e+06	352467
	2		0	452715	1.29776e+06	1.16025e+06	2.50625e+06	114084			0	452715	1.29776e+06	1.16025e+06	2.50625e+06	114084
	3		0	316721	2.20013e+06	2.57711e+06	1.38568e+06	36105.4			0	316721	2.20013e+06	2.57711e+06	1.38568e+06	36105.4
	4		11345.1	116079	1.93918e+06	1.42941e+06	2.09763e+06	3843.14			11345.1	116079	1.93918e+06	1.42941e+06	2.09763e+06	3843.14
	5		0	5656.92	1.98078e+06	2.0909e+06	1.42073e+06	1115.62			0	5656.92	1.98078e+06	2.0909e+06	1.42073e+06	1115.62
	6		2896.09	2370.96	2.15665e+06	1.75343e+06	2.01066e+06	-2974.38			2896.09	2370.96	2.15665e+06	1.75343e+06	2.01066e+06	-2974.38
1.4/11.2	0		1.04429e+06	957476	829348	2.08951e+06	4.43283e+06	1.5417e+06			1.04429e+06	957476	829348	2.08951e+06	4.43283e+06	1.5417e+06
	1		489508	706138	2.84852e+06	4.80928e+06	1.97614e+06	485772			489508	706138	2.84852e+06	4.80928e+06	1.97614e+06	485772
	2		888503	1.96078e+06	1.75586e+06	1.8322e+06	3.5619e+06	510226			888503	1.96078e+06	1.75586e+06	1.8322e+06	3.5619e+06	510226
	3		1.85377e+06	2.17088e+06	3.46865e+06	2.98971e+06	1.55851e+06	897580			1.85377e+06	2.17088e+06	3.46865e+06	2.98971e+06	1.55851e+06	897580
	4		2.77602e+06	2.97028e+06	1.6426e+06	1.45587e+06	3.05891e+06	1.65571e+06			2.77602e+06	2.97028e+06	1.6426e+06	1.45587e+06	3.05891e+06	1.65571e+06
	5		3.14211e+06	2.46905e+06	3.30309e+06	2.84793e+06	1.66421e+06	2.27166e+06			3.14211e+06	2.46905e+06	3.30309e+06	2.84793e+06	1.66421e+06	2.27166e+06
	6		2.89031e+06	2.93868e+06	1.81841e+06	1.69356e+06	2.54974e+06	2.2084e+06			2.89031e+06	2.93868e+06	1.81841e+06	1.69356e+06	2.54974e+06	2.2084e+06
2.0/16	0		1.25771e+06	1.09999e+06	993609	2.6057e+06	6.01839e+06	1.36443e+06			1.25771e+06	1.09999e+06	993609	2.6057e+06	6.01839e+06	1.36443e+06
	1		1.05188e+06	2.83746e+06	4.10999e+06	5.36304e+06	2.47539e+06	761594			1.05188e+06	2.83746e+06	4.10999e+06	5.36304e+06	2.47539e+06	761594
	2		3.8628e+06	3.15285e+06	2.35799e+06	2.24601e+06	3.94453e+06	1.00611e+06			3.8628e+06	3.15285e+06	2.35799e+06	2.24601e+06	3.94453e+06	1.00611e+06
	3		4.19496e+06	4.68381e+06	4.46658e+06	4.15361e+06	2.23019e+06	3.10956e+06			4.19496e+06	4.68381e+06	4.46658e+06	4.15361e+06	2.23019e+06	3.10956e+06
	4		4.07702e+06	2.85718e+06	2.336e+06	2.39958e+06	4.60274e+06	4.05625e+06			4.07702e+06	2.85718e+06	2.336e+06	2.39958e+06	4.60274e+06	4.05625e+06
	5		4.02647e+06	4.58341e+06	4.43013e+06	4.35408e+06	2.25133e+06	4.00591e+06			4.02647e+06	4.58341e+06	4.43013e+06	4.35408e+06	2.25133e+06	4.00591e+06
	6		3.91789e+06	2.93256e+06	2.59042e+06	2.50797e+06	3.91177e+06	3.42721e+06			3.91789e+06	2.93256e+06	2.59042e+06	2.50797e+06	3.91177e+06	3.42721e+06
3.2/25.6	0		1.19194e+06	1.09652e+06	1.2981e+06	3.71274e+06	7.32862e+06	3.20685e+06			1.19194e+06	1.09652e+06	1.2981e+06	3.71274e+06	7.32862e+06	3.20685e+06
	1		2.34594e+06	3.58476e+06	4.53016e+06	5.24652e+06	3.60642e+06	2.03321e+06			2.34594e+06	3.58476e+06	4.53016e+06	5.24652e+06	3.60642e+06	2.03321e+06
	2		4.90891e+06	4.1083e+06	3.54775e+06	3.64033e+06	4.19632e+06	3.49287e+06			4.90891e+06	4.1083e+06	3.54775e+06	3.64033e+06	4.19632e+06	3.49287e+06
	3		4.51624e+06	5.18779e+06	4.81294e+06	5.52379e+06	4.24781e+06	3.81983e+06			4.51624e+06	5.18779e+06	4.81294e+06	5.52379e+06	4.24781e+06	3.81983e+06
	4		4.96779e+06	4.65424e+06	3.96711e+06	4.33143e+06	5.34546e+06	5.39004e+06			4.96779e+06	4.65424e+06	3.96711e+06	4.33143e+06	5.34546e+06	5.39004e+06
	5		3.98206e+06	4.6029e+06	4.91244e+06	5.03322e+06	3.97663e+06	3.42868e+06			3.98206e+06	4.6029e+06	4.91244e+06	5.03322e+06	3.97663e+06	3.42868e+06
	6		4.77009e+06	4.35277e+06	4.35851e+06	4.30547e+06	4.85476e+06	4.6331e+06			4.77009e+06	4.35277e+06	4.35851e+06	4.30547e+06	4.85476e+06	4.6331e+06
5.0/40	0		2.4327e+06	2.19574e+06	2.8351e+06	4.18936e+06	8.37666e+06	2.61007e+06			2.4327e+06	2.19574e+06	2.8351e+06	4.18936e+06	8.37666e+06	2.61007e+06
	1		2.10839e+06	2.77039e+06	3.63021e+06	4.7275e+06	3.77461e+06	3.53255e+06			2.10839e+06	2.77039e+06	3.63021e+06	4.7275e+06	3.77461e+06	3.53255e+06
	2		4.35617e+06	4.17537e+06	4.1809e+06	3.98884e+06	3.83195e+06	3.66406e+06			4.35617e+06	4.17537e+06	4.1809e+06	3.98884e+06	3.83195e+06	3.66406e+06
	3		4.51192e+06	4.58269e+06	4.78441e+06	4.78404e+06	4.59303e+06	4.53226e+06			4.51192e+06	4.58269e+06	4.78441e+06	4.78404e+06	4.59303e+06	4.53226e+06
	4		4.46235e+06	4.47956e+06	4.45411e+06	4.39235e+06	4.79889e+06	4.72728e+06			4.46235e+06	4.47956e+06	4.45411e+06	4.39235e+06	4.79889e+06	4.72728e+06
	5		4.23735e+06	4.07705e+06	4.53011e+06	4.42981e+06	4.34792e+06	4.21448e+06			4.23735e+06	4.07705e+06	4.53011e+06	4.42981e+06	4.34792e+06	4.21448e+06
	6		4.62326e+06	4.65072e+06	4.4614e+06	4.23943e+06	4.56482e+06	4.58411e+06			4.62326e+06	4.65072e+06	4.4614e+06	4.23943e+06	4.56482e+06	4.58411e+06
	0		5.21365e+06	4.95757e+06	4.38562e+06	4.22878e+06	4.7473e+06	1.10058e+06			5.21365e+06	4.95757e+06	4.38562e+06	4.22878e+06	4.7473e+06	1.10058e+06
8.0/64	1		2.51793e+06	2.03721e+06	2.4887e+06	3.45292e+06	3.49494e+06	4.88238e+06			2.51793e+06	2.03721e+06	2.4887e+06	3.45292e+06	3.49494e+06	4.88238e+06
	2		2.75702e+06	3.02989e+06	3.24085e+06	3.34375e+06	2.91687e+06	3.53277e+06			2.75702e+06	3.02989e+06	3.24085e+06	3.34375e+06	2.91687e+06	3.53277e+06
	3		3.54518e+06	3.44169e+06	3.63815e+06	3.55862e+06	2.99687e+06	3.52376e+06			3.54518e+06	3.44169e+06	3.63815e+06	3.55862e+06	2.99687e+06	3.52376e+06
	4		3.17728e+06	3.37229e+06	3.3456e+06	3.55205e+06	3.41129e+06	3.00233e+06			3.17728e+06	3.37229e+06	3.3456e+06	3.55205e+06	3.41129e+06	3.00233e+06
	5		3.56814e+06	3.2622e+06	3.59734e+06	3.38133e+06	3.28773e+06	3.21097e+06			3.56814e+06	3.2622e+06	3.59734e+06	3.38133e+06	3.28773e+06	3.21097e+06
	6		3.81388e+06	3.73596e+06	3.65087e+06	3.72475e+06	3.59352e+06	3.58037e+06			3.81388e+06	3.73596e+06	3.65087e+06	3.72475e+06	3.59352e+06	3.58037e+06
16.0/128	0		8.59959e+06	8.39646e+06	7.61408e+06	5.15542e+06	1.91788e+06	468802			8.59959e+06	8.39646e+06	7.61408e+06	5.15542e+06	1.91788e+06	468802
	1		5.76236e+06	5.67147e+06	4.76287e+06	2.83612e+06	1.94574e+06	1.27256e+06			5.76236e+06	5.67147e+06	4.76287e+06	2.83612e+06	1.94574e+06	1.27256e+06
	2		3.6817e+06	3.0947e+06	2.58364e+06	2.09894e+06	2.06503e+06	1.53582e+06			3.6817e+06	3.0947e+06	2.58364e+06	2.09894e+06	2.06503e+06	1.53582e+06
	3		2.05223e+06	2.12674e+06	2.0771e+06	2.07138e+06	1.92028e+06	1.90944e+06			2.05223e+06	2.12674e+06	2.0771e+06	2.07138e+06	1.92028e+06	1.90944e+06
	4		2.27075e+06	2.18442e+06	1.97859e+06	2.0705e+06	2.17507e+06	1.94376e+06			2.27075e+06	2.18442e+06	1.97859e+06	2.0705e+06	2.17507e+06	1.94376e+06
	5		2.12878e+06	1.91698e+06	1.89394e+06	1.71659e+06	2.13069e+06	1.96043e+06			2.12878e+06	1.91698e+06	1.89394e+06	1.71659e+06	2.13069e+06	1.96043e+06
	6		2.1528e+06	2.12776e+06	1.96548e+06	2.2662e+06	2.00466e+06	2.10911e+06			2.1528e+06	2.12776e+06	1.96548e+06	2.2662e+06	2.00466e+06	2.10911e+06
32/256	0		1.19285e+07	1.17765e+07	1.09126e+07	7.45335e+06	1.40932e+06	123442			1.19285e+07	1.17765e+07	1.09126e+07	7.45335e+06	1.40932e+06	123442
	1		1.00311e+07	9.49681e+06	7.64831e+06	4.59895e+06	1.50757e+06	176169			1.00311e+07	9.49681e+06	7.64831e+06	4.59895e+06	1.50757e+06	176169
	2		9.42465e+06	7.42591e+06	5.85573e+06	3.66753e+06	1.2127e+06	179197			9.42465e+06	7.42591e+06	5.85573e+06	3.66753e+06	1.2127e+06	179197
	3		6.48072e+06	5.80096e+06	4.79011e+06	3.31842e+06	1.50429e+06	368154			6.48072e+06	5.80096e+06	4.79011e+06	3.31842e+06	1.50429e+06	368154
	4		5.37578e+06	4.90616e+06	3.45978e+06	2.65366e+06	901114	315728			5.37578e+06	4.90616e+06	3.45978e+06	2.65366e+06	901114	315728
	5		4.05622e+06	3.66897e+06	2.77928e+06	2.09349e+06	959868	357460			4.05622e+06	3.66897e+06	2.77928e+06	2.09349e+06	959868	357460
	6		3.4524e+06	3.14395e+06	2.50326e+06	1.90687e+06	982601	414214			3.4524e+06	3.14395e+06	2.50326e+06	1.90687e+06	982601	414214
50/400	0		1.44801e+07	1.41568e+07	1.26214e+07	8.38925e+06	1.92008e+06	220360			1.44801e+07	1.41568e+07	1.26214e+07	8.38925e+06	1.92008e+06	220360
	1		1.22979e+07	1.13711e+07	1.0334e+07	5.0389e+06	1.45805e+06	184355			1.22979e+07	1.13711e+07	1.0334e+07	5.0389e+06	1.45805e+06	184355
	2		1.19796e+07	1.0225e+07	9.01548e+06	4.07105e+06	1.30073e+06	160884			1.19796e+07	1.0225e+07	9.01548e+06	4.07105e+06	1.30073e+06	160884
	3		1.03744e+07	9.238e+06	7.55775e+06	3.78557e+06	1.21052e+06	276368			1.03744e+07	9.238e+06	7.55775e+06	3.78557e+06	1.21052e+06	276368
	4		9.00119e+06	7.74226e+06	5.73708e+06	3.72823e+06	1.27996e+06	164292			9.00119e+06	7.74226e+06	5.73708e+06	3.72823e+06	1.27996e+06	164292
	5		6.82398e+06	6.94955e+06	5.02288e+06	3.05433e+06	1.24583e+06	144100			6.82398e+06	6.94955e+06	5.02288e+06	3.05433e+06	1.24583e+06	144100
	6		7.05147e+06	6.15263e+06	5.08713e+06	3.19968e+06	1.31139e+06	258234			7.05147e+06	6.15263e+06	5.08713e+06	3.19968e+06	1.31139e+06	258234
70/560	0		1.59795e+07	1.57489e+07	1.41488e+07	9.10354e+06	2.25867e+06	172219			1.59795e+07	1.57489e+07	1.41488e+07	9.10354e+06	2.25867e+06	172219
	1		1.36969e+07	1.33013e+07	1.17268e+07	6.16785e+06	1.46436e+06	205005			1.36969e+07	1.33013e+07	1.17268e+07	6.16785e+06	1.46436e+06	205005
	2		1.38494e+07	1.27041e+07	1.11956e+07	5.19219e+06	1.30233e+06	202847			1.38494e+07	1.27041e+07	1.11956e+07	5.19219e+06	1.30233e+06	202847
	3		1.23364e+07	1.13245e+07	1.03427e+07	4.96516e+06	1.43738e+06	265742			1.23364e+07	1.13245e+07	1.03427e+07	4.96516e+06	1.43738e+06	265742
	4		1.29566e+07	1.13316e+07	9.54372e+06	4.30364e+06	1.48333e+06	308537			1.29566e+07	1.13316e+07	9.54372e+06	4.30364e+06	1.48333e+06	308537
	5		1.17119e+07	9.45577e+06	8.00562e+06	3.86903e+06	1.34932e+06	252593			1.17119e+07	9.45577e+06	8.00562e+06	3.86903e+06	1.34932e+06	252593
	6		1.12335e+07	1.05946e+07	7.67213e+06	3.83286e+06	1.58106e+06	340343			1.12335e+07	1.05946e+07	7.67213e+06	3.83286e+06	1.58106e+06	340343
100/800	0		1.71569e+07	1.58653e+07	1.54288e+07	8.84341e+06	1.97974e+06	227597			1.71569e+07	1.58653e+07	1.54288e+07	8.84341e+06	1.97974e+06	227597
	1		1.47246e+07	1.43967e+07	1.37836e+07	6.55489e+06	1.52933e+06	202255			1.47246e+07	1.43967e+07	1.37836e+07	6.55489e+06	1.52933e+06	202255
	2		1.51644e+07	1.40936e+07	1.27912e+07	6.6561e+06	1.46084e+06	181933			1.51644e+07	1.40936e+07	1.27912e+07	6.6561e+06	1.46084e+06	181933
	3		1.55874e+07	1.39488e+07	1.29767e+07	5.70672e+06	1.81238e+06	177491			1.55874e+07	1.39488e+07	1.29767e+07	5.70672e+06	1.81238e+06	177491
	4		1.57404e+07	1.4731e+07	1.30875e+07	5.59681e+06	1.85548e+06	320131			1.57404e+07	1.4731e+07	1.30875e+07	5.59681e+06	1.85548e+06	320131
	5		1.54909e+07	1.34894e+07	1.29805e+07	5.28033e+06	1.81275e+06	305071			1.54909e+07	1.34894e+07	1.29805e+07	5.28033e+06	1.81275e+06	305071
	6		1.48407e+07	1.36407e+07	1.18635e+07	5.24e+06	1.97215e+06	335454			1.48407e+07	1.36407e+07	1.18635e+07	5.24e+06	1.97215e+06	335454
140/1120	0		1.73479e+07	1.70921e+07	1.60119e+07	9.18637e+06	2.06585e+06	252396			1.73479e+07	1.70921e+07	1.60119e+07	9.18637e+06	2.06585e+06	252396
	1		1.54763e+07	1.42624e+07	1.44248e+07	8.19267e+06	1.57772e+06	240517			1.54763e+07	1.42624e+07	1.44248e+07	8.19267e+06	1.57772e+06	240517
	2		1.50052e+07	1.52244e+07	1.38862e+07	7.63045e+06	1.77793e+06	142924			1.50052e+07	1.52244e+07	1.38862e+07	7.63045e+06	1.77793e+06	142924
	3		1.60867e+07	1.51383e+07	1.41633e+07	8.43357e+06	1.60845e+06	290793			1.60867e+07	1.51383e+07	1.41633e+07	8.43357e+06	1.60845e+06	290793
	4		1.61814e+07	1.53608e+07	1.46096e+07	7.96363e+06	2.17533e+06	265570			1.61814e+07	1.53608e+07	1.46096e+07	7.96363e+06	2.17533e+06	265570
	5		1.56912e+07	1.56962e+07	1.40461e+07	8.17125e+06	2.18235e+06	389663			1.56912e+07	1.56962e+07	1.40461e+07	8.17125e+06	2.18235e+06	389663
	6		1.55259e+07	1.50944e+07	1.37123e+07	7.64992e+06	2.10418e+06	312242			1.55259e+07	1.50944e+07	1.37123e+07	7.64992e+06	2.10418e+06	312242
200/1600	0		1.8316e+07	1.68854e+07	1.4804e+07	8.69764e+06	2.02961e+06	316787			1.8316e+07	1.68854e+07	1.4804e+07	8.69764e+06	2.02961e+06	316787
	1		1.62828e+07	1.55289e+07	1.55135e+07	8.82878e+06	1.69862e+06	203781			1.62828e+07	1.55289e+07	1.55135e+07	8.82878e+06	1.69862e+06	203781
	2		1.61024e+07	1.56303e+07	1.50503e+07	9.08606e+06	1.90775e+06	196824			1.61024e+07	1.56303e+07	1.50503e+07	9.08606e+06	1.90775e+06	196824
	3		1.70204e+07	1.68348e+07	1.46415e+07	8.34597e+06	2.48521e+06	180176			1.70204e+07	1.68348e+07	1.46415e+07	8.34597e+06	2.48521e+06	180176
	4		1.71513e+07	1.61366e+07	1.5396e+07	9.82285e+06	2.25938e+06	328708			1.71513e+07	1.61366e+07	1.5396e+07	9.82285e+06	2.25938e+06	328708
	5		1.69659e+07	1.57471e+07	1.53232e+07	1.01357e+07	2.91002e+06	334897			1.69659e+07	1.57471e+07	1.53232e+07	1.01357e+07	2.91002e+06	334897
	6		1.57361e+07	1.58769e+07	1.45433e+07	1.01404e+07	2.96718e+06	339949			1.57361e+07	1.58769e+07	1.45433e+07	1.01404e+07	2.96718e+06	339949

## Sheet: Figure 4
Figure 4 is an exact solution of our model and is made as described in our paper
For convenience, we have included data that shows eigenvalues of the fixed point at a large range of amino acid concentrations
		Supplemented amino acids a	Solid magenta line	Solid black line
		0.09	-0.0485812	-0.103427
		0.1	-0.0752946	-0.0975341
		0.11	-0.0861879	-0.101349
		0.12	-0.0831202	-0.1162
		0.13	-0.0789741	-0.130314
		0.14	-0.0750313	-0.142954
		0.15	-0.0713865	-0.154342
		0.16	-0.0680255	-0.164695
		0.17	-0.0649187	-0.174184
		0.18	-0.0620369	-0.18294
		0.19	-0.0593541	-0.191063
		0.2	-0.0568477	-0.198638
		0.21	-0.0544985	-0.205729
		0.22	-0.05229	-0.212391
		0.23	-0.0502079	-0.218671
		0.24	-0.0482397	-0.224607
		0.25	-0.0463747	-0.230232
		0.26	-0.0446033	-0.235574
		0.27	-0.0429171	-0.240658
		0.28	-0.0413087	-0.245506
		0.29	-0.0397716	-0.250138
		0.3	-0.0382997	-0.254569
		0.31	-0.0368878	-0.258815
		0.32	-0.0355311	-0.26289
		0.33	-0.0342253	-0.266806
		0.34	-0.0329666	-0.270574
		0.35	-0.0317513	-0.274203
		0.36	-0.0305763	-0.277703
		0.37	-0.0294385	-0.281081
		0.38	-0.0283354	-0.284346
		0.39	-0.0272644	-0.287505
		0.4	-0.0262232	-0.290563
		0.41	-0.0252098	-0.293526
		0.42	-0.0242222	-0.296401
		0.43	-0.0232587	-0.299191
		0.44	-0.0223175	-0.301901
		0.45	-0.0213972	-0.304537
		0.46	-0.0204964	-0.307101
		0.47	-0.0196136	-0.309597
		0.48	-0.0187477	-0.31203
		0.49	-0.0178975	-0.314401
		0.5	-0.017062	-0.316715
		0.51	-0.0162402	-0.318974
		0.52	-0.015431	-0.32118
		0.53	-0.0146337	-0.323337
		0.54	-0.0138473	-0.325446
		0.55	-0.0130712	-0.32751
		0.56	-0.0123046	-0.329531
		0.57	-0.0115468	-0.331511
		0.58	-0.0107972	-0.333452
		0.59	-0.0100551	-0.335355
		0.6	-0.00932006	-0.337222
		0.61	-0.00859142	-0.339055
		0.62	-0.00786871	-0.340856
		0.63	-0.00715144	-0.342625
		0.64	-0.00643917	-0.344364
		0.65	-0.00573145	-0.346075
		0.66	-0.00502788	-0.347758
		0.67	-0.00432806	-0.349415
		0.68	-0.00363163	-0.351047
		0.69	-0.00293824	-0.352654
		0.7	-0.00224755	-0.354239
		0.71	-0.00155925	-0.355802
		0.72	-0.000873035	-0.357343
		0.73	-0.000188625	-0.358864
		0.74	0.000494254	-0.360366
		0.75	0.00117586	-0.361849
		0.76	0.00185644	-0.363314
		0.77	0.00253623	-0.364762
		0.78	0.00321545	-0.366193
		0.79	0.00389432	-0.367609
		0.8	0.00457303	-0.36901
		0.81	0.00525178	-0.370396
		0.82	0.00593076	-0.371768
		0.83	0.00661014	-0.373127
		0.84	0.00729009	-0.374473
		0.85	0.00797077	-0.375807
		0.86	0.00865233	-0.377129
		0.87	0.00933492	-0.37844
		0.88	0.0100187	-0.37974
		0.89	0.0107037	-0.38103
		0.9	0.0113902	-0.382309
		0.91	0.0120783	-0.38358
		0.92	0.012768	-0.384841
		0.93	0.0134594	-0.386094
		0.94	0.0141528	-0.387338
		0.95	0.0148482	-0.388574
		0.96	0.0155456	-0.389803
		0.97	0.0162452	-0.391024
		0.98	0.016947	-0.392239
		0.99	0.0176512	-0.393447
		1	0.0183578	-0.394648

## Sheet: Figure 5
Data used to create figure 5
Different repeats are indicated in columns, different days in rows
Numbers indicate density in cells/well
			Condition	1	2	3	4	5	6	7	8	9	10	11	12	13	14	15	16	17	18	19	20	21	22	23	24	25	26	27	28	29	30	31	32	33	34	35	36	37	38	39	40	41	42	43	44	45	46
		Day
	Trp 1/8 uM	0		1.22347e+08	2.44694e+07	4.89387e+06	978774	195755	39151	1.12513e+08	2.25026e+07	4.50053e+06	900106	180021	36004.2	1.08836e+08	2.17671e+07	4.35343e+06	870686	174137	34827.4	6.93419e+07	1.38684e+07	2.77368e+06	554735	110947	22189.4	1.5181e+07	3.0362e+06	607239	121448	24289.6	4857.91	1.61539e+06	323079	64615.7	12923.1	2584.63	516.926	155351	31070.2	6214.04	1242.81	248.562	49.7123	14857.6	2971.53	594.305	118.861
		1		1.25964e+07	2.2851e+06	334961	82006	32475.5	0	1.5514e+07	3.99367e+06	324052	101880	3595.16	5857.32	1.15141e+07	4.15141e+06	550159	67906.5	9950.19	21858.9	1.08658e+07	4.52323e+06	1.83683e+06	52450.3	12545.1	12646.9	7.12862e+06	7.36357e+06	1.12329e+06	22693	0	0	7.93396e+06	6.76171e+06	531951	0	5766.65	0	5.68323e+06	4.11164e+06	472209	0	0	0	7.58751e+06	2.52003e+06	372328	0
		2		1.1818e+06	354886	33686.5	0	0	0	1.84517e+06	881638	14579.2	-6784.89	0	0	3.88723e+06	1.82382e+06	70353.1	7996.73	0	26699.5	4.67059e+06	2.97253e+06	1.03401e+06	4183.59	0	0	3.76524e+06	2.44942e+06	252326	80503.6	0	0	3.57601e+06	1.16384e+06	127264	0	0	0	4.70411e+06	1.06089e+06	62924.9	0	0	0	6.93612e+06	1.69481e+06	3085.04	17255.2
		3		3.13388e+06	134677	-5390.68	0	0	0	4.50024e+06	3.09363e+06	0	0	0	0	5.12652e+06	3.12602e+06	2138.26	0	0	0	5.38571e+06	3.42233e+06	4.60939e+06	0	0	0	5.2197e+06	4.55478e+06	122552	0	0	-3253.42	4.89801e+06	3.5402e+06	8648.7	0	0	0	4.54553e+06	1.95587e+06	11438.5	5392.38	0	0	3.68469e+06	1.80418e+06	3904.65	0
		4		3.5377e+06	81755.8	101156	0	0	0	3.6612e+06	3.23545e+06	0	40393	0	0	3.37628e+06	3.33837e+06	0	0	0	0	3.94712e+06	3.38226e+06	3.79787e+06	0	0	0	3.5646e+06	3.27371e+06	88836.6	0	0	0	3.68333e+06	2.74302e+06	3300.79	0	0	0	4.02221e+06	2.09895e+06	0	0	0	0	3.56715e+06	2.98862e+06	13205	0
		5		3.76298e+06	3874.07	0	-4275.51	0	0	3.58738e+06	3.60923e+06	0	0	0	0	3.34873e+06	3.4059e+06	0	0	-5204.83	0	3.64373e+06	3.38017e+06	3.94699e+06	0	0	0	3.63661e+06	3.53129e+06	41978.7	0	0	0	3.79602e+06	3.45123e+06	0	0	0	0	3.91536e+06	2.81182e+06	0	0	11809.6	0	2.76197e+06	3.18103e+06	0	45702.8
		5		3.35322e+06	0	2974.89	0	0	0	3.36886e+06	3.70378e+06	0	0	0	0	3.4874e+06	3.21043e+06	0	0	-1301.35	6508.69	3.39055e+06	3.66118e+06	3.31599e+06	0	0	0	3.43562e+06	3.66342e+06	118474	0	0	0	3.75984e+06	3.79471e+06	0	0	0	0	4.11832e+06	3.20014e+06	0	0	23442.4	0	4.05896e+06	3.61869e+06	0	0
		6		3.28216e+06	-2138.03	0	0	0	-8364.13	3.37989e+06	3.54755e+06	0	0	0	0	3.16851e+06	3.13953e+06	0	0	8461.77	0	3.31457e+06	3.28288e+06	3.53611e+06	0	0	0	3.81599e+06	3.26843e+06	6601.77	0	0	0	3.52428e+06	3.38356e+06	0	0	0	0	3.34924e+06	3.58637e+06	0	0	0	0	2.96932e+06	3.64827e+06	0	0
	Leu- 1/8 uM	0		118857	23771.4	4754.28	950.857	190.171	38.0343	866905	173381	34676.2	6935.24	1387.05	277.41	8.60926e+06	1.72185e+06	344370	68874.1	13774.8	2754.96	5.20814e+07	1.04163e+07	2.08325e+06	416651	83330.2	16666	1.05231e+08	2.10462e+07	4.20925e+06	841850	168370	33674	1.16345e+08	2.3269e+07	4.6538e+06	930760	186152	37230.4	1.18428e+08	2.36857e+07	4.73713e+06	947426	189485	37897	1.14057e+08	2.28114e+07	4.56228e+06	912456
		1		5.64839e+06	1.19716e+06	44412.3	0	0	0	3.17319e+06	2.09452e+06	30817.5	4429.58	1797.58	0	1.0715e+07	6.72006e+06	84196.9	0	0	0	1.73673e+07	1.0337e+07	530794	22084.3	9408.79	0	1.82597e+07	7.21192e+06	468121	53895.9	27819	13857.2	1.73621e+07	1.63159e+06	134268	60254.8	11533.3	23907.9	1.44634e+07	1.13079e+06	156553	82005.7	40206.6	0	1.05666e+07	719379	169286	82566.3
		2		4.38356e+06	674169	0	0	0	0	4.67824e+06	2.11808e+06	1325.38	0	0	0	5.12842e+06	3.02859e+06	19407.7	0	0	0	6.8854e+06	3.53241e+06	3.34948e+06	0	0	0	8.13952e+06	5.58054e+06	419789	0	0	0	6.19243e+06	3.94501e+06	4040.14	0	0	0	5.21423e+06	1.36573e+06	16559.2	0	0	0	2.28329e+06	798650	40105.5	34510.5
		3		1.83945e+06	403196	0	0	0	0	1.364e+06	998115	0	0	0	0	2.33315e+06	2.69981e+06	0	0	0	0	2.89671e+06	3.30384e+06	1.56102e+06	0	0	0	2.2004e+06	1.71204e+06	230704	0	0	0	1.78407e+06	927728	2882.9	0	0	0	1.95018e+06	592279	0	0	0	0	3.96956e+06	1.9124e+06	0	0
		4		2.59388e+06	20438.9	0	0	0	0	2.53759e+06	1.72148e+06	-1115.45	0	0	0	1.62489e+06	1.66566e+06	0	0	0	0	2.07546e+06	1.69607e+06	2.42241e+06	0	0	0	2.04761e+06	1.74563e+06	6345.47	0	0	0	2.1e+06	1.75992e+06	3300.79	0	0	0	2.07897e+06	1.34316e+06	0	0	0	0	1.81957e+06	1.78101e+06	0	0
		5		2.35147e+06	774.814	-6784.55	0	0	0	2.67395e+06	2.54827e+06	0	0	0	0	2.54313e+06	2.21289e+06	0	0	0	0	2.85889e+06	2.53857e+06	2.63592e+06	0	0	0	2.40143e+06	2.42318e+06	0	0	0	0	2.75269e+06	2.20991e+06	0	0	0	0	3.19719e+06	1.69329e+06	0	0	0	0	2.63531e+06	2.87194e+06	0	0
		5		3.12499e+06	0	0	0	0	0	3.12183e+06	2.95143e+06	0	0	0	0	3.17384e+06	3.28134e+06	0	0	0	0	3.24084e+06	3.30751e+06	3.72651e+06	0	0	0	3.50533e+06	3.23178e+06	0	0	0	0	3.37424e+06	3.32262e+06	1301.45	0	0	0	3.15747e+06	2.78341e+06	0	0	0	0	3.08555e+06	3.25e+06	0	0
		6		3.3725e+06	0	0	0	0	0	3.44656e+06	3.88243e+06	0	0	0	0	3.73406e+06	3.41027e+06	0	0	0	0	3.41793e+06	3.83628e+06	3.52798e+06	0	0	0	3.98287e+06	3.9743e+06	0	0	0	0	3.80313e+06	3.80568e+06	0	0	0	0	3.84961e+06	2.87816e+06	0	0	0	0	4.34812e+06	4.8449e+06	0	0
	Trp 8/64 uM	0		1.22347e+08	2.44694e+07	4.89387e+06	978774	195755	39151	1.12513e+08	2.25026e+07	4.50053e+06	900106	180021	36004.2	1.08836e+08	2.17671e+07	4.35343e+06	870686	174137	34827.4	6.93419e+07	1.38684e+07	2.77368e+06	554735	110947	22189.4	1.5181e+07	3.0362e+06	607239	121448	24289.6	4857.91	1.61539e+06	323079	64615.7	12923.1	2584.63	516.926	155351	31070.2	6214.04	1242.81	248.562	49.7123	14857.6	2971.53	594.305	118.861
		1		2.11679e+07	7.98802e+06	4.43027e+06	3.22107e+06	2.75855e+06	2.47329e+06	2.09052e+07	7.41235e+06	4.58141e+06	3.42315e+06	3.11179e+06	2.38293e+06	1.64328e+07	6.72357e+06	4.50904e+06	3.35044e+06	2.93849e+06	2.24153e+06	1.05885e+07	5.57946e+06	4.79183e+06	3.61818e+06	2.63508e+06	2.08919e+06	4.84865e+06	5.64446e+06	5.93284e+06	4.77818e+06	2.84879e+06	1.49216e+06	2.85059e+06	2.22457e+06	2.43704e+06	2.01973e+06	1.53775e+06	369481	709433	660559	772097	428352	243967	45706.5	45188.6	70827.1	76392.5	44953.9
		2		4.3215e+06	3.16709e+06	3.25581e+06	2.97637e+06	1.81113e+06	994315	4.2896e+06	4.07467e+06	3.61406e+06	3.45707e+06	3.35413e+06	1.95321e+06	4.4568e+06	4.45359e+06	4.67886e+06	3.9736e+06	3.71913e+06	3.00022e+06	5.2214e+06	5.34167e+06	5.00671e+06	4.92518e+06	4.7431e+06	3.67319e+06	7.091e+06	5.71222e+06	5.31898e+06	5.07855e+06	4.86041e+06	4.00366e+06	7.64498e+06	4.99556e+06	5.1352e+06	4.73317e+06	5.53857e+06	5.09769e+06	7.48404e+06	6.93532e+06	5.53927e+06	6.13878e+06	6.05354e+06	4.83043e+06	5.19568e+06	4.68348e+06	6.26988e+06	4.05314e+06
		3		3.654e+06	3.47655e+06	3.31035e+06	3.43351e+06	3.07235e+06	2.62165e+06	4.65773e+06	4.64643e+06	4.49177e+06	4.57761e+06	3.37082e+06	3.51334e+06	5.49995e+06	4.86175e+06	5.76026e+06	5.56294e+06	4.6669e+06	4.32881e+06	5.91288e+06	5.4995e+06	5.08171e+06	5.13881e+06	5.28137e+06	4.83149e+06	5.71075e+06	5.18745e+06	5.20865e+06	5.50979e+06	4.90606e+06	4.77138e+06	5.36422e+06	5.29649e+06	5.16227e+06	5.51407e+06	5.20906e+06	4.90436e+06	5.26473e+06	5.60936e+06	5.47408e+06	5.35207e+06	5.39631e+06	4.50677e+06	5.73106e+06	6.77864e+06	4.61865e+06	4.68939e+06
		4		5.27694e+06	5.46169e+06	4.83892e+06	4.82467e+06	5.04214e+06	4.48145e+06	5.79038e+06	5.22175e+06	5.84688e+06	5.63038e+06	5.02163e+06	5.09253e+06	6.41218e+06	5.80662e+06	5.82275e+06	4.89221e+06	5.29485e+06	4.91212e+06	5.9175e+06	5.60833e+06	4.77486e+06	4.9807e+06	5.24419e+06	5.00729e+06	5.8734e+06	4.80315e+06	5.17436e+06	5.53389e+06	5.26423e+06	5.19624e+06	5.17533e+06	5.87686e+06	5.95437e+06	6.28434e+06	5.95602e+06	5.23658e+06	5.32535e+06	5.84974e+06	5.67817e+06	6.46731e+06	6.02426e+06	3.8965e+06	5.52933e+06	5.80683e+06	5.10003e+06	5.60415e+06
		5		5.53045e+06	5.35339e+06	5.14622e+06	4.92647e+06	4.8222e+06	4.57889e+06	5.14823e+06	4.77015e+06	5.06722e+06	4.42379e+06	5.21044e+06	5.01228e+06	5.47292e+06	5.49214e+06	5.01057e+06	5.02234e+06	5.19064e+06	4.72122e+06	5.54397e+06	5.1207e+06	4.8582e+06	5.27792e+06	4.58313e+06	4.8399e+06	4.91111e+06	5.43823e+06	5.15717e+06	4.74647e+06	5.13983e+06	4.80528e+06	5.01729e+06	4.93446e+06	5.84308e+06	5.43463e+06	4.90545e+06	5.06458e+06	5.50509e+06	5.1918e+06	4.90754e+06	5.1768e+06	4.73495e+06	4.8331e+06	5.3798e+06	5.63004e+06	4.98686e+06	4.94752e+06
		5		4.82539e+06	4.9224e+06	5.00663e+06	4.91221e+06	4.62161e+06	4.54679e+06	5.02006e+06	4.9492e+06	4.92168e+06	4.66202e+06	5.08868e+06	4.75349e+06	5.53836e+06	4.95822e+06	4.78086e+06	4.98919e+06	4.89743e+06	4.7389e+06	4.94469e+06	4.81744e+06	4.42806e+06	4.99039e+06	4.59208e+06	4.63032e+06	5.03226e+06	4.92847e+06	5.00904e+06	4.70748e+06	4.68097e+06	4.61486e+06	5.34128e+06	5.05077e+06	5.24942e+06	4.97845e+06	4.76275e+06	4.68527e+06	5.54472e+06	4.65254e+06	4.79556e+06	5.00323e+06	4.81525e+06	4.67244e+06	5.274e+06	6.74239e+06	4.80141e+06	4.89158e+06
		6		4.7081e+06	5.02002e+06	4.96171e+06	5.06296e+06	4.69959e+06	4.40491e+06	4.87381e+06	4.81105e+06	4.71677e+06	4.84197e+06	4.86664e+06	4.53427e+06	5.10119e+06	5.00728e+06	4.77187e+06	4.54535e+06	4.8964e+06	4.85266e+06	5.21754e+06	5.3262e+06	4.82648e+06	4.8437e+06	4.70107e+06	4.65729e+06	5.13788e+06	5.08221e+06	5.07036e+06	4.54039e+06	4.53798e+06	4.54805e+06	5.39094e+06	5.17895e+06	4.92729e+06	4.96938e+06	4.86556e+06	4.98855e+06	5.23084e+06	4.85206e+06	4.79923e+06	4.91456e+06	4.63207e+06	4.73683e+06	5.50958e+06	5.70084e+06	5.00021e+06	4.8014e+06
	Leu- 8/64 uM	0		118857	23771.4	4754.28	950.857	190.171	38.0343	866905	173381	34676.2	6935.24	1387.05	277.41	8.60926e+06	1.72185e+06	344370	68874.1	13774.8	2754.96	5.20814e+07	1.04163e+07	2.08325e+06	416651	83330.2	16666	1.05231e+08	2.10462e+07	4.20925e+06	841850	168370	33674	1.16345e+08	2.3269e+07	4.6538e+06	930760	186152	37230.4	1.18428e+08	2.36857e+07	4.73713e+06	947426	189485	37897	1.14057e+08	2.28114e+07	4.56228e+06	912456
		1		562205	468752	230720	116853	32100.3	10929.3	2.25104e+06	1.72061e+06	1.07391e+06	507611	208752	57618.3	7.93545e+06	5.29985e+06	4.74268e+06	2.63561e+06	1.36001e+06	434348	1.776e+07	1.14091e+07	8.19239e+06	6.44737e+06	4.20174e+06	1.83678e+06	2.26822e+07	8.26448e+06	5.92328e+06	4.88893e+06	3.53114e+06	1.8799e+06	2.4695e+07	7.48045e+06	4.30358e+06	3.10765e+06	2.61723e+06	1.53482e+06	2.38508e+07	8.14207e+06	4.4173e+06	3.36111e+06	2.68747e+06	1.60374e+06	2.26718e+07	8.00668e+06	4.48077e+06	3.38353e+06
		2		6.71533e+06	6.94212e+06	6.1489e+06	3.37811e+06	2.91964e+06	2.72758e+06	9.18974e+06	6.4039e+06	6.51692e+06	6.45746e+06	4.50193e+06	3.16303e+06	9.66723e+06	4.7139e+06	5.0635e+06	5.95633e+06	7.15163e+06	5.61425e+06	9.5134e+06	5.42559e+06	5.62225e+06	5.42078e+06	5.70282e+06	7.45812e+06	7.67013e+06	5.53429e+06	5.74049e+06	6.2863e+06	6.28921e+06	7.31098e+06	6.5314e+06	6.25955e+06	6.34153e+06	6.05098e+06	6.20943e+06	5.90047e+06	3.95157e+06	4.05315e+06	5.36111e+06	4.14126e+06	3.39753e+06	2.52007e+06	1.26438e+06	2.23549e+06	2.56087e+06	1.7676e+06
		3		6.82338e+06	6.04024e+06	6.59409e+06	7.0915e+06	6.98468e+06	7.33897e+06	5.8841e+06	5.92617e+06	5.68472e+06	5.2751e+06	6.37826e+06	7.38756e+06	5.75104e+06	5.69916e+06	5.40271e+06	4.88383e+06	5.52608e+06	5.20255e+06	6.63289e+06	5.97542e+06	6.15729e+06	6.16776e+06	5.80308e+06	5.19835e+06	6.3286e+06	6.08557e+06	5.87119e+06	5.27558e+06	6.04807e+06	5.46524e+06	6.91383e+06	6.12321e+06	6.11415e+06	5.59557e+06	6.55073e+06	6.26396e+06	5.16156e+06	6.35016e+06	6.4147e+06	6.5085e+06	5.97052e+06	6.15848e+06	6.61114e+06	5.78837e+06	6.73106e+06	7.29625e+06
		4		5.59645e+06	5.19439e+06	5.72525e+06	5.52706e+06	4.41103e+06	3.98947e+06	5.44362e+06	5.46166e+06	4.90977e+06	4.50984e+06	4.99071e+06	4.69136e+06	5.12778e+06	5.10165e+06	5.13155e+06	5.38342e+06	5.16833e+06	4.67748e+06	5.83068e+06	5.55002e+06	6.34134e+06	5.94178e+06	5.45396e+06	5.09605e+06	5.42796e+06	6.57684e+06	5.83756e+06	5.36456e+06	5.15098e+06	4.89606e+06	6.16539e+06	5.0961e+06	4.98586e+06	4.6113e+06	5.04108e+06	4.36082e+06	5.23745e+06	5.0566e+06	5.0309e+06	5.06501e+06	4.60384e+06	3.52474e+06	6.36094e+06	6.1277e+06	5.19473e+06	4.83973e+06
		5		5.95154e+06	5.65024e+06	5.79103e+06	5.567e+06	5.31281e+06	5.1497e+06	5.94083e+06	5.49839e+06	5.52018e+06	6.04589e+06	5.10092e+06	5.18356e+06	5.66283e+06	5.65482e+06	5.78317e+06	5.33857e+06	5.23293e+06	5.41765e+06	5.79153e+06	6.22595e+06	5.86423e+06	5.29658e+06	6.31497e+06	5.04898e+06	6.92981e+06	5.47618e+06	5.56057e+06	6.07639e+06	4.80569e+06	4.96316e+06	6.51904e+06	6.3951e+06	5.44357e+06	5.47452e+06	5.58819e+06	5.07177e+06	6.5622e+06	6.12896e+06	6.16149e+06	5.91509e+06	6.05461e+06	5.67613e+06	5.88785e+06	6.74194e+06	5.73383e+06	6.01857e+06
		5		6.41594e+06	5.75877e+06	5.89182e+06	5.53508e+06	5.49312e+06	6.0451e+06	5.96365e+06	5.67475e+06	5.72852e+06	5.37198e+06	5.54321e+06	5.42754e+06	5.52855e+06	5.839e+06	5.85483e+06	5.47809e+06	5.71703e+06	5.17232e+06	6.08666e+06	5.88071e+06	6.17985e+06	5.72735e+06	5.77682e+06	5.51895e+06	5.90393e+06	6.2208e+06	5.71391e+06	6.19956e+06	6.11851e+06	5.54969e+06	5.98847e+06	6.36243e+06	5.99209e+06	5.8254e+06	5.75265e+06	5.66918e+06	5.9958e+06	6.81622e+06	5.87332e+06	5.72788e+06	5.41715e+06	5.81041e+06	6.10382e+06	6.35386e+06	6.05151e+06	5.77177e+06
		6		6.52947e+06	5.7502e+06	5.61312e+06	5.87393e+06	5.23168e+06	5.41187e+06	6.58009e+06	5.91034e+06	6.01069e+06	5.50858e+06	5.6443e+06	5.97976e+06	6.42077e+06	5.78192e+06	6.19053e+06	6.17638e+06	5.42191e+06	5.43126e+06	5.80851e+06	5.95578e+06	5.84413e+06	5.74095e+06	5.80765e+06	5.49434e+06	6.42066e+06	5.95303e+06	5.76962e+06	6.14095e+06	5.91102e+06	5.42387e+06	6.71055e+06	6.79232e+06	6.84966e+06	6.59172e+06	5.81387e+06	5.28726e+06	6.17134e+06	6.46726e+06	6.16123e+06	6.13978e+06	6.00846e+06	5.42034e+06	6.00474e+06	7.13847e+06	5.80852e+06	6.05606e+06
	Trp- 32/200 uM	0		1.22347e+08	2.44694e+07	4.89387e+06	978774	195755	39151	1.12513e+08	2.25026e+07	4.50053e+06	900106	180021	36004.2	1.08836e+08	2.17671e+07	4.35343e+06	870686	174137	34827.4	6.93419e+07	1.38684e+07	2.77368e+06	554735	110947	22189.4	1.5181e+07	3.0362e+06	607239	121448	24289.6	4857.91	1.61539e+06	323079	64615.7	12923.1	2584.63	516.926	155351	31070.2	6214.04	1242.81	248.562	49.7123	14857.6	2971.53	594.305	118.861
		1		2.25675e+07	1.50487e+07	1.10975e+07	9.95061e+06	9.09415e+06	7.33754e+06	2.33837e+07	1.47208e+07	1.11286e+07	9.49228e+06	7.94707e+06	6.66035e+06	2.07292e+07	1.41392e+07	1.01276e+07	8.37651e+06	6.59719e+06	4.92136e+06	1.36677e+07	9.54783e+06	7.30925e+06	5.98071e+06	5.7832e+06	4.8436e+06	3.60581e+06	1.91426e+06	2.2612e+06	2.39271e+06	3.37243e+06	3.09389e+06	444926	276396	626967	570741	962891	732256	82544.5	47529.2	91685.4	66388.7	143098	135442	5130.39	6377.73	4082.13	8454.61
		2		1.15421e+07	8.90794e+06	8.68991e+06	8.32246e+06	7.97417e+06	8.44387e+06	1.21137e+07	1.02006e+07	9.9337e+06	8.78294e+06	8.45742e+06	8.48089e+06	1.01588e+07	8.71666e+06	8.93242e+06	9.28218e+06	9.11863e+06	8.98581e+06	6.1019e+06	4.68514e+06	5.17991e+06	5.3175e+06	5.97015e+06	5.58495e+06	1.5061e+06	3.47574e+06	3.6485e+06	1.96338e+06	1.90414e+06	2.19293e+06	608667	1.79687e+06	2.34716e+06	2.81419e+06	3.07059e+06	2.58624e+06	192754	600790	1.06682e+06	803190	621288	889523	26781.8	55056.5	39067.9	89636.9
		3		7.96746e+06	8.70797e+06	9.12833e+06	8.69684e+06	9.03015e+06	8.18834e+06	1.0116e+07	1.06104e+07	9.15544e+06	9.0757e+06	9.33353e+06	9.18465e+06	6.32312e+06	6.49044e+06	6.97091e+06	7.64034e+06	7.72058e+06	7.93816e+06	4.61168e+06	4.77299e+06	3.94262e+06	5.1989e+06	4.68075e+06	4.37301e+06	3.13978e+06	1.85591e+06	2.11875e+06	3.37906e+06	1.92673e+06	1.9485e+06	472999	876606	1.23282e+06	465057	437571	412394	823513	221773	719347	579345	715995	649880	93945.8	11060.9	50754.6	216734
		4		9.35495e+06	1.01054e+07	1.02657e+07	1.04396e+07	9.75526e+06	9.21295e+06	8.49915e+06	8.54598e+06	6.54598e+06	6.11695e+06	9.23266e+06	8.01864e+06	4.63084e+06	4.70179e+06	6.09411e+06	5.20938e+06	5.78646e+06	5.22731e+06	3.85724e+06	3.31928e+06	3.27645e+06	3.83809e+06	3.62167e+06	4.00473e+06	2.90599e+06	3.10797e+06	2.36607e+06	3.55373e+06	3.16189e+06	1.95857e+06	3.88045e+06	3.80497e+06	4.31578e+06	3.26199e+06	3.84945e+06	3.41436e+06	1.1498e+06	1.68782e+06	2.43528e+06	1.62796e+06	2.00686e+06	2.3465e+06	107429	742111	80507.4	213948
		5		7.58244e+06	9.13952e+06	9.5025e+06	8.80589e+06	8.82545e+06	8.92312e+06	6.08779e+06	6.03583e+06	4.70631e+06	4.29722e+06	6.60234e+06	6.4656e+06	3.69806e+06	3.96757e+06	4.70336e+06	4.03421e+06	4.00307e+06	4.76799e+06	3.04085e+06	2.774e+06	2.71454e+06	3.14264e+06	3.02144e+06	3.05735e+06	3.67647e+06	3.55756e+06	2.40018e+06	2.32862e+06	2.40671e+06	2.17238e+06	1.72843e+06	3.95145e+06	2.54575e+06	1.98302e+06	3.62111e+06	2.5836e+06	1.99157e+06	2.02785e+06	2.75349e+06	1.65244e+06	2.6226e+06	3.08047e+06	105477	601312	156739	239591
		5		5.23435e+06	7.24275e+06	7.4483e+06	5.81693e+06	5.9885e+06	7.93437e+06	4.38599e+06	4.27075e+06	3.798e+06	3.5087e+06	4.76149e+06	5.53565e+06	2.88215e+06	3.0269e+06	3.98184e+06	3.77315e+06	2.98913e+06	3.69185e+06	2.65861e+06	2.43625e+06	2.31607e+06	2.75995e+06	2.56042e+06	2.61047e+06	1.94981e+06	2.15607e+06	2.09564e+06	1.98574e+06	1.95182e+06	1.89634e+06	1.34336e+06	2.28721e+06	1.79763e+06	1.31092e+06	1.25775e+06	1.29621e+06	871303	713916	1.04205e+06	500182	823439	862903	85108.3	313936	64382.1	119220
		6		4.11471e+06	5.99604e+06	5.49564e+06	5.16611e+06	4.76594e+06	6.04694e+06	3.66963e+06	3.92902e+06	2.84582e+06	3.17599e+06	4.10185e+06	4.65368e+06	2.17924e+06	2.68153e+06	3.42616e+06	2.95376e+06	2.58858e+06	3.21807e+06	2.64892e+06	2.02594e+06	2.13388e+06	2.39051e+06	2.44609e+06	2.39853e+06	1.94029e+06	1.95363e+06	2.13241e+06	1.99789e+06	1.91954e+06	2.08351e+06	1.57017e+06	1.83897e+06	1.88631e+06	1.7338e+06	1.29898e+06	1.48018e+06	1.24475e+06	638192	1.18238e+06	980502	1.10717e+06	1.10789e+06	72813.6	355555	61522.1	241132
	Leu- 32/200 uM	0		118857	23771.4	4754.28	950.857	190.171	38.0343	866905	173381	34676.2	6935.24	1387.05	277.41	8.60926e+06	1.72185e+06	344370	68874.1	13774.8	2754.96	5.20814e+07	1.04163e+07	2.08325e+06	416651	83330.2	16666	1.05231e+08	2.10462e+07	4.20925e+06	841850	168370	33674	1.16345e+08	2.3269e+07	4.6538e+06	930760	186152	37230.4	1.18428e+08	2.36857e+07	4.73713e+06	947426	189485	37897	1.14057e+08	2.28114e+07	4.56228e+06	912456
		1		51668.5	135659	178402	214615	144196	47935.9	522906	641567	1.02957e+06	1.02964e+06	1.0226e+06	877289	4.19458e+06	3.54411e+06	3.26966e+06	2.89185e+06	3.296e+06	2.90578e+06	1.59265e+07	1.19428e+07	9.51186e+06	8.74663e+06	6.91747e+06	3.98994e+06	2.89169e+07	1.56761e+07	1.31374e+07	1.11217e+07	8.76106e+06	6.13014e+06	3.09531e+07	1.66328e+07	1.31401e+07	1.23142e+07	1.01668e+07	7.79921e+06	3.30422e+07	1.66748e+07	1.30583e+07	1.18203e+07	1.04645e+07	8.59996e+06	3.00589e+07	1.69632e+07	1.34765e+07	1.18801e+07
		2		644461	2.01315e+06	2.09024e+06	1.82463e+06	2.11143e+06	778562	1.73978e+06	2.06472e+06	2.00252e+06	1.78124e+06	2.48791e+06	1.88375e+06	5.66127e+06	6.07017e+06	5.95344e+06	5.08991e+06	4.91719e+06	4.48273e+06	1.1319e+07	1.08606e+07	9.91086e+06	9.81204e+06	9.90393e+06	9.9142e+06	1.37674e+07	1.07187e+07	9.81271e+06	1.19078e+07	1.16387e+07	9.33557e+06	1.36793e+07	1.10664e+07	1.04351e+07	9.36496e+06	7.94327e+06	8.06431e+06	1.39374e+07	1.19386e+07	1.10226e+07	1.08147e+07	1.13021e+07	1.05908e+07	1.40337e+07	1.26195e+07	1.2128e+07	1.22369e+07
		3		3.2719e+06	2.79254e+06	2.7982e+06	2.76159e+06	1.86058e+06	2.5551e+06	3.48136e+06	3.6698e+06	5.39141e+06	5.07946e+06	3.54293e+06	3.97269e+06	8.90406e+06	9.07531e+06	8.65893e+06	8.01654e+06	7.39169e+06	7.19093e+06	1.08643e+07	1.05159e+07	1.11854e+07	9.63682e+06	1.06179e+07	1.03776e+07	1.06032e+07	1.19971e+07	1.20504e+07	1.04688e+07	1.21118e+07	1.15565e+07	1.24918e+07	1.25176e+07	1.24484e+07	1.21101e+07	1.2118e+07	1.20946e+07	1.18998e+07	1.22777e+07	1.18635e+07	1.16221e+07	1.1412e+07	1.17414e+07	1.24422e+07	1.2167e+07	1.22319e+07	1.2619e+07
		4		3.72955e+06	2.65512e+06	2.7806e+06	3.09365e+06	3.14955e+06	2.00692e+06	6.56501e+06	6.42391e+06	9.30352e+06	9.26114e+06	6.68834e+06	6.76226e+06	1.18101e+07	1.07502e+07	9.98382e+06	9.89146e+06	9.99999e+06	9.88317e+06	1.20494e+07	1.15812e+07	1.12483e+07	1.105e+07	1.13349e+07	1.00467e+07	1.10027e+07	1.08808e+07	1.19578e+07	1.10542e+07	1.11173e+07	1.20411e+07	9.76249e+06	1.02893e+07	9.75164e+06	9.82987e+06	9.20143e+06	9.39181e+06	1.15143e+07	1.05889e+07	1.01631e+07	1.07656e+07	9.84092e+06	9.77211e+06	1.22047e+07	1.15263e+07	1.28375e+07	1.24249e+07
		5		6.33277e+06	4.93191e+06	5.46028e+06	6.40212e+06	6.14177e+06	4.14565e+06	8.55997e+06	9.25848e+06	1.07624e+07	1.06982e+07	8.73257e+06	7.8784e+06	1.08744e+07	1.06125e+07	1.00253e+07	1.01742e+07	1.05868e+07	9.16751e+06	1.1751e+07	1.15869e+07	1.21082e+07	1.09742e+07	1.12049e+07	1.05891e+07	9.6956e+06	1.05915e+07	1.13509e+07	1.19062e+07	1.14903e+07	1.13116e+07	1.14289e+07	9.62455e+06	1.09768e+07	1.11549e+07	9.29869e+06	1.0007e+07	9.90948e+06	1.06244e+07	1.00335e+07	1.09511e+07	9.73945e+06	9.39961e+06	1.17223e+07	1.16708e+07	1.22286e+07	1.19341e+07
		5		8.83096e+06	6.5189e+06	6.69077e+06	8.60869e+06	8.57006e+06	6.81096e+06	1.06059e+07	1.03703e+07	1.10801e+07	9.89013e+06	9.58937e+06	9.0925e+06	1.15258e+07	1.08764e+07	1.04014e+07	1.02669e+07	1.13521e+07	9.73256e+06	1.08087e+07	1.13443e+07	1.12577e+07	1.09992e+07	1.09628e+07	1.07604e+07	1.06654e+07	1.12103e+07	1.10645e+07	1.16601e+07	1.13923e+07	1.09597e+07	1.14027e+07	1.04515e+07	1.17608e+07	1.16187e+07	1.13259e+07	1.11136e+07	1.15541e+07	1.20181e+07	1.14727e+07	1.14679e+07	1.13359e+07	1.15767e+07	1.1213e+07	1.11396e+07	1.18222e+07	1.17534e+07
		6		8.85071e+06	8.0929e+06	9.10094e+06	9.92153e+06	1.01124e+07	8.36964e+06	1.02964e+07	1.02544e+07	1.16709e+07	1.03599e+07	1.02317e+07	9.53182e+06	1.12283e+07	1.13333e+07	1.0899e+07	1.0996e+07	1.15371e+07	1.04972e+07	1.09105e+07	1.21742e+07	1.22373e+07	1.18279e+07	1.19303e+07	1.16868e+07	1.19411e+07	1.15745e+07	1.18729e+07	1.17224e+07	1.16835e+07	1.1417e+07	1.22056e+07	1.14923e+07	1.14116e+07	1.13453e+07	1.15712e+07	1.09297e+07	1.11571e+07	1.10971e+07	1.13655e+07	1.17473e+07	1.17047e+07	1.20537e+07	1.18576e+07	1.14874e+07	1.24116e+07	1.18997e+07
[truncated: 2 more columns]

## Sheet: S1 Fig
Raw data used to make supplemental figure 1
Different repeats are indicated in columns, different days in rows
Densities used to make supplemental figure 1
Numbers indicate density in cells/well
Fitness difference is calculated from this data as described in the paper
			Condition	1	2	3	4	5	6	7	8	9	10	11	12	13	14	15	16	17	18	19	20	21	22	23	24	25	26	27	28	29	30	31	32	33	34	35	36
		Day
	Trp- 200/1600 uM	0		1.12513e+08	2.25026e+07	4.50053e+06	900106	180021	36004.2	1.08836e+08	2.17671e+07	4.35343e+06	870686	174137	34827.4	6.93419e+07	1.38684e+07	2.77368e+06	554735	110947	22189.4	1.5181e+07	3.0362e+06	607239	121448	24289.6	4857.91	1.61539e+06	323079	64615.7	12923.1	2584.63	516.926	155351	31070.2	6214.04	1242.81	248.562	49.7123
		1		3.15801e+07	1.8657e+07	1.71933e+07	1.672e+07	1.52351e+07	9.80654e+06	2.61842e+07	1.79758e+07	1.51662e+07	1.50516e+07	1.31963e+07	8.86617e+06	1.77824e+07	1.20465e+07	1.06042e+07	9.89237e+06	8.29338e+06	6.22245e+06	4.79165e+06	3.0521e+06	2.71394e+06	2.67461e+06	2.19019e+06	1.76636e+06	576111	366208	266143	268427	282993	238472	77581.2	36830.4	30346.4	28439.7	27640.6	9443.51
		2		1.82162e+07	1.65281e+07	1.61309e+07	1.66639e+07	1.61532e+07	1.54378e+07	1.67534e+07	1.5512e+07	1.58735e+07	1.51147e+07	1.47814e+07	1.47345e+07	1.11727e+07	1.08748e+07	1.07116e+07	1.0024e+07	9.99615e+06	1.01351e+07	2.82699e+06	3.12724e+06	2.88501e+06	3.21314e+06	2.64578e+06	2.65924e+06	381420	286994	358288	325444	390971	383142	45032.2	51528.4	33693.1	32790.4	44925.1	12717.9
		3		1.74004e+07	1.67155e+07	1.60425e+07	1.65527e+07	1.65077e+07	1.56835e+07	1.589e+07	1.5985e+07	1.60366e+07	1.54887e+07	1.54791e+07	1.55612e+07	1.11593e+07	1.14243e+07	1.12484e+07	1.06759e+07	1.09203e+07	1.0792e+07	3.46304e+06	3.67466e+06	3.45492e+06	3.94112e+06	3.39793e+06	3.09989e+06	491199	413485	478646	450892	426786	464542	46951.6	86135	43962.4	38843.2	59016.4	11001.9
		4		1.76704e+07	1.65058e+07	1.60745e+07	1.49946e+07	1.64175e+07	1.62517e+07	1.60019e+07	1.59996e+07	1.6169e+07	1.52667e+07	1.57116e+07	1.55455e+07	1.17054e+07	1.23241e+07	1.23016e+07	1.03419e+07	1.13446e+07	1.03484e+07	4.36667e+06	4.15676e+06	3.75392e+06	4.84163e+06	3.66277e+06	3.47702e+06	665360	520691	581076	603961	565555	609422	76069.8	84777	73973.4	50458.5	94858.3	24481.8
		5		1.76014e+07	1.76824e+07	1.70118e+07	1.6554e+07	1.7098e+07	1.64067e+07	1.62033e+07	1.60102e+07	1.60626e+07	1.54244e+07	1.5806e+07	1.50179e+07	1.18799e+07	1.22286e+07	1.27497e+07	1.19141e+07	1.24538e+07	1.15205e+07	5.31489e+06	5.10084e+06	4.3429e+06	5.85754e+06	4.70971e+06	4.11353e+06	892757	805890	662216	828288	828709	748803	69538.3	85510.8	94720	61368.6	112450	27193.7
		5		1.69926e+07	1.66317e+07	1.67193e+07	1.5695e+07	1.59117e+07	1.54201e+07	1.61037e+07	1.68957e+07	1.53677e+07	1.55848e+07	1.51892e+07	1.54217e+07	1.2439e+07	1.26157e+07	1.23289e+07	1.19778e+07	1.2593e+07	1.12983e+07	5.79466e+06	5.9087e+06	4.78146e+06	6.53078e+06	5.59313e+06	4.96047e+06	1.1587e+06	1.14356e+06	952212	1.07303e+06	994119	960468	90669.3	123503	123312	102879	160694	32551.9
		6		1.79554e+07	1.69198e+07	1.74066e+07	1.63178e+07	1.59545e+07	1.55809e+07	1.69976e+07	1.68092e+07	1.6354e+07	1.55883e+07	1.54091e+07	1.52305e+07	1.36066e+07	1.3196e+07	1.33194e+07	1.30209e+07	1.30993e+07	1.22592e+07	7.08353e+06	7.10763e+06	5.71802e+06	7.5518e+06	6.17153e+06	5.55622e+06	1.65103e+06	1.44181e+06	1.3102e+06	1.42269e+06	1.20626e+06	1.42862e+06	104710	193044	214522	165425	259937	79230.2
	Leu- 200/1600 uM	0		866905	173381	34676.2	6935.24	1387.05	277.41	8.60926e+06	1.72185e+06	344370	68874.1	13774.8	2754.96	5.20814e+07	1.04163e+07	2.08325e+06	416651	83330.2	16666	1.05231e+08	2.10462e+07	4.20925e+06	841850	168370	33674	1.16345e+08	2.3269e+07	4.6538e+06	930760	186152	37230.4	1.18428e+08	2.36857e+07	4.73713e+06	947426	189485	37897
		1		285265	163398	129703	132095	104124	56075.1	2.44401e+06	1.45382e+06	1.1557e+06	1.18045e+06	1.15258e+06	603930	1.47539e+07	8.41725e+06	7.07865e+06	6.49413e+06	5.87047e+06	3.01573e+06	3.28595e+07	1.79453e+07	1.49782e+07	1.41181e+07	1.14705e+07	6.76817e+06	3.67861e+07	2.10502e+07	1.64208e+07	1.54313e+07	1.35807e+07	8.03251e+06	4.18656e+07	2.03994e+07	1.69684e+07	1.6513e+07	1.36713e+07	8.70557e+06
		2		148415	112007	124316	123787	117089	128682	1.45477e+06	1.20295e+06	1.11173e+06	1.02401e+06	913905	1.06596e+06	7.96657e+06	6.58717e+06	6.36366e+06	6.1128e+06	5.76958e+06	5.84472e+06	1.56283e+07	1.40675e+07	1.37558e+07	1.29666e+07	1.28719e+07	1.32151e+07	1.83265e+07	1.56768e+07	1.58876e+07	1.56815e+07	1.51762e+07	1.52707e+07	1.86388e+07	1.8296e+07	1.63381e+07	1.53574e+07	1.56834e+07	1.54078e+07
		3		118205	122472	65786.5	114156	85643.3	96844.3	1.09051e+06	993817	958162	940550	689863	970719	6.07195e+06	5.46033e+06	5.69441e+06	5.57646e+06	5.32539e+06	5.27504e+06	1.38622e+07	1.31356e+07	1.28113e+07	1.26757e+07	1.25506e+07	1.24261e+07	1.66167e+07	1.6175e+07	1.60224e+07	1.5496e+07	1.48585e+07	1.52491e+07	1.69443e+07	1.66623e+07	1.61098e+07	1.5842e+07	1.54741e+07	1.77571e+07
		4		128856	90062	89728.4	81818.1	80912.6	75270	1.03121e+06	936055	1.00196e+06	935620	820110	960463	6.22837e+06	5.29791e+06	5.2293e+06	4.76773e+06	4.88547e+06	4.49992e+06	1.41475e+07	1.261e+07	1.24232e+07	1.24066e+07	1.17484e+07	1.184e+07	1.70349e+07	1.63776e+07	1.67666e+07	1.54887e+07	1.53055e+07	1.43967e+07	1.76962e+07	1.69877e+07	1.62855e+07	1.55137e+07	1.5138e+07	1.51147e+07
		5		110326	98062.4	99374.7	78996.7	84125	77339.5	904107	830731	772635	718366	708659	751969	5.25251e+06	4.47356e+06	4.42075e+06	4.63462e+06	4.12612e+06	4.40709e+06	1.23424e+07	1.17379e+07	1.19526e+07	1.14428e+07	1.13732e+07	1.13083e+07	1.65315e+07	1.64276e+07	1.52931e+07	1.5473e+07	1.46993e+07	1.47694e+07	1.71815e+07	1.67904e+07	1.60005e+07	1.56599e+07	1.5311e+07	1.58471e+07
		5		89939.1	52353.5	88461.8	67943.7	64859.9	47944.2	846083	679423	652726	615642	594712	670009	4.79118e+06	4.08327e+06	3.72751e+06	4.21885e+06	3.77255e+06	3.72615e+06	1.10104e+07	1.07645e+07	1.0723e+07	1.00284e+07	1.09751e+07	1.07089e+07	1.57724e+07	1.52959e+07	1.5042e+07	1.46618e+07	1.45871e+07	1.46173e+07	1.60847e+07	1.61348e+07	1.55739e+07	1.56191e+07	1.52347e+07	1.50086e+07
		6		93093.4	58002.1	79749.4	53537.2	57198.2	40404.3	757762	687238	635253	629548	591270	603551	4.44024e+06	3.66478e+06	3.83744e+06	3.91395e+06	3.36658e+06	3.50556e+06	1.04996e+07	1.00542e+07	1.07505e+07	9.07509e+06	9.40895e+06	9.85149e+06	1.56477e+07	1.54197e+07	1.5036e+07	1.47849e+07	1.3999e+07	1.37364e+07	1.64591e+07	1.67142e+07	1.64597e+07	1.63879e+07	1.52617e+07	1.58909e+07

## Sheet: S4 Fig
Data used to make supplemental figure 4
Densities are given as optical density
			unadapted Trp-				Adapted Trp-				Unadapted Leu-				Adapted Leu-
	Time (hours)		4 uM	16 uM	64 uM		4 uM	16 uM	64 uM		32 uM	128 uM	512 uM		32 uM	128 uM	512 uM
	0		-0.00152195	-0.000521944	-0.000271947		-0.00177194	0.00377805	-0.00112195		0.00109417	-0.000105835	0.00059417		0.00246028	0.00241028	0.00246028
	0.18		-0.00137194	-0.000321944	-7.19438e-05		-0.00172194	0.00387806	-0.00117194		0.00119417	-0.000155832	0.000744169		0.00261028	0.00251028	0.00241028
	0.36		-0.00117194	-0.000171942	0.000128056		-0.00157195	0.00397806	-0.000971944		0.00134417	0.00014417	0.000794169		0.00281028	0.00271028	0.00261028
	0.54		-0.000871942	0.000128056	0.000328059		-0.00147195	0.00412806	-0.000771944		0.00159417	0.000244168	0.000994169		0.00296028	0.00281028	0.00276028
	0.71		-0.000621942	0.000428057	0.000528055		-0.00112194	0.00437806	-0.000621946		0.00174417	0.000444167	0.00119417		0.00306028	0.00311028	0.00281028
	0.89		-0.000171945	0.000728055	0.000828057		-0.000821942	0.00467805	-0.000271943		0.00189417	0.000694164	0.00149417		0.00331028	0.00336028	0.00316028
	1.07		0.000228058	0.000978059	0.00107805		-0.000521944	0.00492806	-2.19429e-05		0.00219417	0.000994169	0.00174417		0.00356028	0.00351028	0.00331028
	1.25		0.000528055	0.00117806	0.00147806		-0.000221943	0.00517806	0.000228058		0.00239417	0.00119417	0.00214417		0.00381028	0.00391028	0.00371028
	1.43		0.000778056	0.00132805	0.00167806		0.000328056	0.00542806	0.000378056		0.00259417	0.00139416	0.00244417		0.00406028	0.00416028	0.00386028
	1.61		0.000928055	0.00152806	0.00197805		0.000378056	0.00572806	0.000678054		0.00269417	0.00164417	0.00264417		0.00421028	0.00451028	0.00421028
	1.79		0.00127805	0.00192806	0.00237806		0.000528055	0.00632806	0.00107805		0.00294416	0.00184417	0.00284417		0.00456028	0.00491028	0.00456028
	1.97		0.00152806	0.00227806	0.00267805		0.000828053	0.00672806	0.00147806		0.00309417	0.00209417	0.00324417		0.00476028	0.00536028	0.00481028
	2.14		0.00162806	0.00232806	0.00302805		0.000978055	0.00722806	0.00197806		0.00319417	0.00224417	0.00359416		0.00496028	0.00581028	0.00526028
	2.32		0.00192806	0.00267805	0.00342806		0.00132805	0.00762806	0.00242806		0.00339417	0.00244417	0.00394417		0.00526028	0.00636028	0.00566028
	2.5		0.00207806	0.00277806	0.00372806		0.00137806	0.00827806	0.00272806		0.00354417	0.00259417	0.00439417		0.00536028	0.00686028	0.00621028
	2.68		0.00227806	0.00287806	0.00442806		0.00182805	0.00877806	0.00332805		0.00374417	0.00279417	0.00494417		0.00561028	0.00756028	0.00671028
	2.86		0.00227806	0.00292806	0.00492806		0.00207806	0.00927805	0.00382806		0.00379417	0.00289417	0.00564417		0.00576028	0.00821028	0.00731028
	3.04		0.00242805	0.00317806	0.00517806		0.00257806	0.00982806	0.00447806		0.00399417	0.00319417	0.00629417		0.00601028	0.00906028	0.00776028
	3.22		0.00262806	0.00317806	0.00577805		0.00287806	0.0104781	0.00507806		0.00409417	0.00329417	0.00704417		0.00616028	0.00996028	0.00851028
	3.39		0.00267805	0.00347805	0.00637805		0.00317806	0.0110781	0.00577805		0.00419417	0.00349417	0.00794417		0.00631028	0.0108103	0.00921028
	3.57		0.00277806	0.00357805	0.00697806		0.00332806	0.0117281	0.00662805		0.00419417	0.00359417	0.00879417		0.00651028	0.0117103	0.00996028
	3.75		0.00277806	0.00377806	0.00802806		0.00362806	0.0126281	0.00722806		0.00429417	0.00374417	0.00944417		0.00666028	0.0127103	0.0106103
	3.93		0.00292805	0.00402805	0.00872806		0.00392806	0.0134281	0.00827806		0.00444417	0.00394417	0.0104942		0.00681028	0.0139603	0.0115103
	4.11		0.00297806	0.00437806	0.00977806		0.00417806	0.0149281	0.00947805		0.00449417	0.00404417	0.0119442		0.00696028	0.0151603	0.0126603
	4.29		0.00307806	0.00422805	0.0106781		0.00417805	0.0154281	0.0109781		0.00459417	0.00424417	0.0131942		0.00726028	0.0163103	0.0137103
	4.47		0.00302806	0.00447806	0.0119781		0.00432806	0.0163781	0.0120281		0.00454417	0.00424417	0.0144442		0.00736028	0.0176603	0.0147103
	4.64		0.00307806	0.00447806	0.0131781		0.00507806	0.0174781	0.0131781		0.00474417	0.00444416	0.0156442		0.00766028	0.0188103	0.0156103
	4.82		0.00312805	0.00482806	0.0143781		0.00522806	0.0187281	0.0145781		0.00479417	0.00454417	0.0172442		0.00786028	0.0206103	0.0170603
	5		0.00322806	0.00487806	0.0157281		0.00562806	0.0199781	0.0165781		0.00484417	0.00464417	0.0186942		0.00811028	0.0216103	0.0182603
	5.18		0.00317806	0.00522806	0.0172281		0.00587806	0.0215281	0.0183281		0.00489417	0.00479417	0.0203942		0.00836028	0.0231103	0.0197603
	5.36		0.00322806	0.00507805	0.0190781		0.00637805	0.0227781	0.0200281		0.00494417	0.00499417	0.0213942		0.00861028	0.0243603	0.0210103
	5.54		0.00312805	0.00512805	0.0210281		0.00627806	0.0241781	0.0222781		0.00499417	0.00514417	0.0231442		0.00881028	0.0256603	0.0224603
	5.72		0.00332806	0.00562806	0.0226281		0.00677805	0.0266281	0.0249281		0.00509417	0.00524417	0.0241942		0.00906028	0.0278603	0.0241603
	5.9		0.00337806	0.00582806	0.0248781		0.00792806	0.0290781	0.0276781		0.00519417	0.00539417	0.0259942		0.00946028	0.0287603	0.0261603
	6.07		0.00337806	0.00617806	0.0276281		0.00852806	0.0310281	0.0294781		0.00524417	0.00564417	0.0275442		0.00976028	0.0302103	0.0277603
	6.25		0.00337806	0.00622806	0.0299281		0.00882806	0.0337781	0.0322781		0.00529417	0.00574417	0.0300442		0.0100603	0.0318103	0.0299103
	6.43		0.00342806	0.00647806	0.0326281		0.00902805	0.0363781	0.0350281		0.00524417	0.00594417	0.0327942		0.0104603	0.0334103	0.0319603
	6.61		0.00342806	0.00667805	0.0348281		0.00982806	0.0395281	0.0375781		0.00539417	0.00619417	0.0339442		0.0110603	0.0349603	0.0335103
	6.79		0.00347805	0.00692806	0.0380281		0.0105781	0.0422781	0.0399281		0.00544417	0.00634417	0.0361942		0.0114103	0.0370603	0.0355603
	6.97		0.00352805	0.00722806	0.0413281		0.0105781	0.045978	0.0431781		0.00549417	0.00659417	0.0392442		0.0116103	0.0390603	0.0379103
	7.15		0.00352805	0.00752805	0.0456781		0.0113281	0.0505281	0.0469781		0.00554416	0.00674417	0.0424942		0.0120103	0.0421103	0.0406603
	7.32		0.00347806	0.00782806	0.0511281		0.0116281	0.0553281	0.0506281		0.00554416	0.00694417	0.0454442		0.0122603	0.0442103	0.0430103
	7.5		0.00367806	0.00812806	0.0560281		0.0135281	0.0608281	0.0554281		0.00564417	0.00714417	0.0490942		0.0129103	0.0473603	0.0458103
	7.68		0.00367806	0.00857806	0.0613781		0.0139781	0.0658781	0.0606781		0.00564417	0.00734417	0.0532442		0.0135103	0.0507603	0.0487603
	7.86		0.00382806	0.00917806	0.0677781		0.0156281	0.0717281	0.0661281		0.00569417	0.00754416	0.0572442		0.0141603	0.0540603	0.0519103
	8.04		0.00367806	0.00957806	0.0742281		0.0169781	0.0776781	0.0721281		0.00574417	0.00759417	0.0616942		0.0144103	0.0579603	0.0552603
	8.22		0.00367806	0.00922805	0.0804781		0.0177781	0.0808281	0.0776781		0.00564417	0.00804417	0.0661442		0.0146603	0.0611603	0.0584103
	8.4		0.00372806	0.00982806	0.0877781		0.0190781	0.0879781	0.0847781		0.00574417	0.00834417	0.0716942		0.0151603	0.0656603	0.0628103
	8.57		0.00372806	0.0101281	0.0940281		0.0199281	0.0926281	0.0918781		0.00574417	0.00849417	0.0774942		0.0154603	0.0699603	0.0674103
	8.75		0.00387806	0.0104781	0.100578		0.0223781	0.0988281	0.0976781		0.00584417	0.00884417	0.0828942		0.0162603	0.0752603	0.0715103
	8.93		0.00372806	0.0111781	0.107528		0.0232781	0.105728	0.105128		0.00574417	0.00909417	0.0896442		0.0167103	0.0807103	0.0767603
	9.11		0.00382806	0.0115281	0.115128		0.0256281	0.112678	0.112578		0.00589417	0.00944417	0.0959442		0.0176603	0.0864103	0.0819103
	9.29		0.00377806	0.0122781	0.122428		0.0254781	0.118528	0.119078		0.00579417	0.00974416	0.103294		0.0177103	0.0922103	0.0872103
	9.47		0.00382806	0.0129781	0.130278		0.0276781	0.128228	0.126728		0.00594417	0.0100942	0.111694		0.0184103	0.0995103	0.0929603
	9.65		0.00387806	0.0137781	0.138928		0.0293281	0.135078	0.135378		0.00594417	0.0104442	0.120044		0.0188103	0.10631	0.0992103
	9.83		0.00382806	0.0150281	0.149628		0.0303281	0.142728	0.144628		0.00594417	0.0107442	0.129844		0.0190603	0.11336	0.10616
	10		0.00382806	0.0150781	0.158728		0.0332781	0.151328	0.152378		0.00599417	0.0111442	0.138694		0.0197603	0.12121	0.11336
	10.18		0.00382806	0.0161781	0.169128		0.0351781	0.161628	0.161128		0.00609417	0.0114442	0.148894		0.0202103	0.12921	0.12086
	10.36		0.00402805	0.0171781	0.181728		0.0392281	0.173028	0.173828		0.00609417	0.0117442	0.159994		0.0211603	0.13881	0.12956
	10.54		0.00407806	0.0180281	0.194478		0.0428281	0.183528	0.184178		0.00619417	0.0121442	0.171494		0.0220603	0.14791	0.13816
	10.72		0.00407806	0.0188281	0.208028		0.0453281	0.192478	0.196328		0.00619417	0.0124442	0.183944		0.0223103	0.15636	0.14776
	10.9		0.00397806	0.0202781	0.224078		0.0476281	0.205728	0.210078		0.00619417	0.0127942	0.197244		0.0231603	0.16676	0.15746
	11.08		0.00392806	0.0209281	0.239878		0.0496781	0.216528	0.224928		0.00614417	0.0129942	0.211844		0.0237103	0.17631	0.16791
	11.25		0.00402806	0.0224781	0.254028		0.0525281	0.231028	0.237228		0.00614417	0.0134442	0.226344		0.0247103	0.18796	0.17861
	11.43		0.00402805	0.0235781	0.270378		0.0547281	0.244528	0.251628		0.00624416	0.0137442	0.241994		0.0247103	0.19956	0.19021
	11.61		0.00412806	0.0252281	0.286678		0.0585781	0.258078	0.266228		0.00639417	0.0141442	0.257594		0.0255603	0.21036	0.20261
	11.79		0.00397805	0.0266281	0.305578		0.0587781	0.270178	0.284328		0.00624417	0.0145942	0.274644		0.0254603	0.22306	0.21546
	11.97		0.00412806	0.0283281	0.323128		0.0626281	0.285978	0.299678		0.00624417	0.0151442	0.291194		0.0263603	0.23641	0.22866
	12.15		0.00417806	0.0310781	0.343828		0.0653281	0.301828	0.319378		0.00644417	0.0156442	0.309894		0.0273103	0.25026	0.24321
	12.33		0.00442805	0.0322281	0.362878		0.069278	0.314228	0.338128		0.00649417	0.0160942	0.328494		0.0283603	0.26386	0.25741
	12.5		0.00417806	0.0355281	0.381128		0.0692781	0.330328	0.354028		0.00649417	0.0162442	0.346794		0.0283103	0.27681	0.27266
	12.68		0.00427806	0.0377781	0.400628		0.0727781	0.344478	0.373428		0.00649417	0.0167942	0.365494		0.0291103	0.29071	0.28766
	12.86		0.00432806	0.0381281	0.418478		0.0733781	0.355328	0.389528		0.00649417	0.0172442	0.386244		0.0296603	0.30431	0.30341
	13.04		0.00432806	0.0390281	0.435628		0.0760781	0.368878	0.407578		0.00659417	0.0176442	0.405394		0.0300603	0.31806	0.31881
	13.22		0.00432806	0.0414781	0.454378		0.0788281	0.381928	0.425678		0.00654417	0.0180442	0.424394		0.0310603	0.33226	0.33611
	13.4		0.00422806	0.0442781	0.475028		0.0797281	0.393378	0.447028		0.00649417	0.0184942	0.442444		0.0308603	0.34641	0.35211
	13.58		0.00437806	0.0474281	0.491478		0.0834281	0.405878	0.465428		0.00659417	0.0191942	0.462344		0.0322103	0.36001	0.36926
	13.76		0.00447806	0.0501281	0.512078		0.0850781	0.416128	0.486928		0.00664417	0.0197942	0.481544		0.0322603	0.37341	0.38561
	13.93		0.00457806	0.0528281	0.531078		0.0886781	0.428378	0.505428		0.00664417	0.0200942	0.499744		0.0330103	0.38711	0.40291
	14.11		0.00462805	0.0577781	0.552128		0.0919281	0.441128	0.527178		0.00669417	0.0205442	0.519494		0.0341603	0.40006	0.42091
	14.29		0.00457806	0.0623781	0.575378		0.0940281	0.453078	0.550528		0.00669417	0.0209942	0.537094		0.0343103	0.41236	0.43691
	14.47		0.00462806	0.0655781	0.595778		0.0967281	0.463578	0.570978		0.00674417	0.0215942	0.556094		0.0353603	0.42496	0.45331
	14.65		0.00462806	0.0675281	0.614178		0.0990781	0.468478	0.588128		0.00674417	0.0220442	0.576394		0.0361103	0.43801	0.47161
	14.83		0.00472806	0.0714781	0.636728		0.101728	0.478128	0.610078		0.00674417	0.0222442	0.597344		0.0367603	0.44776	0.48846
	15.01		0.00467806	0.0750781	0.660278		0.103928	0.487928	0.633278		0.00674417	0.0224942	0.617894		0.0370103	0.45796	0.50591
	15.18		0.00477805	0.0778281	0.677028		0.105478	0.496578	0.647578		0.00674417	0.0229942	0.638444		0.0381603	0.46831	0.52391
	15.36		0.00472806	0.0792781	0.694828		0.106878	0.500428	0.665528		0.00684417	0.0230942	0.660594		0.0390603	0.48171	0.54331
	15.54		0.00477805	0.0822281	0.720328		0.111728	0.508478	0.692478		0.00684417	0.0237442	0.681194		0.0401603	0.49026	0.56056
	15.72		0.00487805	0.0850281	0.741228		0.112828	0.514728	0.712478		0.00699417	0.0241442	0.702944		0.0405103	0.49901	0.58001
	15.9		0.00487805	0.0892781	0.760028		0.116528	0.525628	0.732778		0.00699417	0.0246442	0.723744		0.0416603	0.50691	0.59826
	16.08		0.00487805	0.0904781	0.780878		0.117828	0.528028	0.754028		0.00709417	0.0249442	0.745194		0.0428103	0.51731	0.61696
	16.26		0.00492806	0.0956781	0.802828		0.119978	0.536878	0.775978		0.00704417	0.0256942	0.765294		0.0430603	0.52361	0.63461
	16.44		0.00492806	0.0974281	0.821778		0.123678	0.541578	0.795178		0.00704417	0.0262442	0.784244		0.0445603	0.53216	0.65221
	16.61		0.00492806	0.100128	0.837278		0.125428	0.545528	0.809978		0.00704417	0.0267442	0.805144		0.0456103	0.53976	0.67286
	16.79		0.00497806	0.103828	0.856778		0.127328	0.550228	0.828128		0.00699417	0.0273442	0.822994		0.0466103	0.54666	0.69076
	16.97		0.00502806	0.109378	0.872978		0.128778	0.557078	0.842978		0.00704417	0.0280442	0.844594		0.0470603	0.55366	0.71021
	17.15		0.00507806	0.111328	0.893778		0.131178	0.558978	0.859728		0.00714417	0.0286442	0.861244		0.0489103	0.56051	0.72676
	17.33		0.00507806	0.115628	0.908278		0.132778	0.566078	0.872778		0.00704417	0.0294942	0.881594		0.0496603	0.56691	0.74711
	17.51		0.00517806	0.120428	0.924278		0.136228	0.572528	0.887328		0.00699417	0.0301442	0.899194		0.0512603	0.57271	0.76646
	17.69		0.00527806	0.125028	0.943128		0.139378	0.576978	0.899528		0.00714417	0.0307442	0.914994		0.0522603	0.57991	0.78331
	17.86		0.00527806	0.130328	0.959228		0.141628	0.582378	0.911128		0.00724417	0.0315442	0.930044		0.0543603	0.58296	0.79896
	18.04		0.00542806	0.133228	0.967328		0.141928	0.584128	0.917978		0.00719417	0.0318942	0.946944		0.0545603	0.58971	0.81551
	18.22		0.00527806	0.137828	0.977178		0.142628	0.586378	0.921128		0.00714417	0.0322942	0.963644		0.0554103	0.59551	0.83041
	18.4		0.00527806	0.142328	0.993028		0.144978	0.590228	0.935728		0.00719417	0.0330942	0.977444		0.0574603	0.60111	0.84491
	18.58		0.00532806	0.148128	1.00278		0.148228	0.594378	0.942678		0.00724417	0.0342442	0.992394		0.0588103	0.60616	0.85636
	18.76		0.00547806	0.154478	1.02078		0.150428	0.598328	0.955678		0.00729417	0.0352442	1.00494		0.0599603	0.61001	0.86541
	18.94		0.00567806	0.164378	1.03748		0.154328	0.605678	0.966628		0.00744417	0.0365942	1.01729		0.0618103	0.61181	0.87746
	19.11		0.00557806	0.165778	1.03823		0.153528	0.602978	0.963178		0.00734417	0.0364942	1.03184		0.0619103	0.61901	0.88826
	19.29		0.00552805	0.172678	1.05263		0.155228	0.608128	0.975278		0.00729417	0.0374442	1.04369		0.0627103	0.62051	0.89811
	19.47		0.00572806	0.180328	1.06568		0.160228	0.611278	0.982078		0.00749417	0.0377942	1.05494		0.0650603	0.62616	0.90661
	19.65		0.00552805	0.184828	1.06758		0.159328	0.613678	0.982978		0.00739417	0.0386942	1.06874		0.0655603	0.62926	0.91721
	19.83		0.00562806	0.190228	1.08248		0.161378	0.616578	0.995728		0.00744417	0.0396442	1.07864		0.0669103	0.63261	0.92346
	20.01		0.00567806	0.198528	1.09653		0.162628	0.620478	1.00148		0.00744417	0.0403442	1.08914		0.0681603	0.63641	0.93006
	20.19		0.00562806	0.202678	1.10058		0.163628	0.620128	1.00428		0.00734417	0.0407942	1.09894		0.0691603	0.64121	0.93786
	20.37		0.00587806	0.210778	1.10683		0.167978	0.623628	1.00823		0.00744417	0.0416442	1.10754		0.0709603	0.64526	0.94441
	20.54		0.00587805	0.216778	1.11433		0.168328	0.625078	1.01238		0.00754417	0.0422442	1.11614		0.0714603	0.64811	0.95136
	20.72		0.00602806	0.224628	1.12253		0.169378	0.627828	1.01748		0.00764417	0.0428442	1.12579		0.0729603	0.65056	0.95781
	20.9		0.00622806	0.231428	1.12308		0.171228	0.628928	1.01738		0.00769417	0.0434442	1.13344		0.0737103	0.65466	0.96521
	21.08		0.00612806	0.240278	1.13678		0.172478	0.632328	1.02798		0.00769417	0.0440442	1.14124		0.0755103	0.65686	0.97021
	21.26		0.00612806	0.246928	1.14123		0.172478	0.633528	1.03303		0.00764417	0.0443442	1.14839		0.0759103	0.66081	0.97481
	21.44		0.00607806	0.255478	1.14533		0.173428	0.636328	1.03348		0.00769417	0.0454442	1.15564		0.0774103	0.66311	0.98096
	21.62		0.00627806	0.264578	1.15723		0.176728	0.638778	1.04288		0.00769417	0.0459442	1.16019		0.0783103	0.66541	0.98446
	21.79		0.00637806	0.274978	1.16533		0.179028	0.642978	1.05108		0.00774417	0.0465942	1.16844		0.0795103	0.66866	0.99041
	21.97		0.00647806	0.285278	1.16848		0.179778	0.646028	1.05333		0.00779417	0.0474942	1.17354		0.0809603	0.66886	0.99651
	22.15		0.00642805	0.291778	1.17218		0.179428	0.645378	1.05313		0.00784417	0.0479942	1.17874		0.0815603	0.67476	1.00201
	22.33		0.00652806	0.302978	1.18268		0.182228	0.649228	1.06328		0.00779417	0.0490942	1.18464		0.0834603	0.67706	1.00536
	22.51		0.00652806	0.312278	1.18263		0.182928	0.651728	1.06098		0.00789417	0.0500442	1.19034		0.0846103	0.67826	1.01091
	22.69		0.00637805	0.319328	1.18258		0.184528	0.651828	1.06243		0.00794417	0.0508442	1.19529		0.0866603	0.67971	1.01581
	22.87		0.00642805	0.327428	1.18633		0.183828	0.652278	1.06713		0.00794417	0.0514942	1.19944		0.0866603	0.68486	1.01976
	23.04		0.00652806	0.334278	1.18448		0.184778	0.651378	1.06563		0.00799416	0.0521942	1.20409		0.0882103	0.68901	1.02516
	23.22		0.00657806	0.344578	1.19248		0.185928	0.655228	1.07398		0.00794417	0.0533442	1.20884		0.0895603	0.69051	1.02921
	23.4		0.00667805	0.354378	1.18963		0.187028	0.655728	1.07088		0.00799416	0.0540942	1.21284		0.0910603	0.69191	1.03416
	23.58		0.00672806	0.364178	1.19848		0.188328	0.657678	1.08213		0.00809417	0.0548942	1.21559		0.0920603	0.69366	1.03731
	23.76		0.00672806	0.373328	1.19518		0.188528	0.659428	1.07848		0.00804417	0.0559442	1.21919		0.0932103	0.69626	1.04051
	23.94		0.00662805	0.381628	1.19663		0.189228	0.659928	1.08198		0.00804417	0.0564442	1.22239		0.0941603	0.69946	1.04526
	24.12		0.00697806	0.392228	1.20378		0.191128	0.662878	1.09223		0.00804417	0.0576942	1.22519		0.0959603	0.70111	1.04826
	24.3		0.00687806	0.399028	1.20103		0.190678	0.662378	1.08898		0.00804417	0.0582942	1.22784		0.0969103	0.70406	1.05206
	24.47		0.00697806	0.411178	1.20263		0.191928	0.667028	1.09263		0.00819417	0.0595942	1.23029		0.0983603	0.70566	1.05491
	24.65		0.00692806	0.417878	1.20358		0.191328	0.666378	1.09568		0.00809417	0.0606442	1.23214		0.0992603	0.70806	1.05931
	24.83		0.00702806	0.425928	1.20098		0.192978	0.667378	1.09598		0.00819417	0.0615442	1.23314		0.10086	0.71021	1.06291
	25.01		0.00712806	0.434578	1.20408		0.194378	0.669928	1.10163		0.00829417	0.0624942	1.23534		0.10231	0.71191	1.06526
	25.19		0.00732805	0.444078	1.20163		0.195528	0.671428	1.10183		0.00829417	0.0636942	1.23644		0.10361	0.71286	1.06971
	25.37		0.00702806	0.453078	1.20623		0.193078	0.673078	1.10493		0.00819416	0.0646442	1.23614		0.10356	0.71456	1.07001
	25.55		0.00717806	0.457728	1.20323		0.194278	0.671478	1.10428		0.00819416	0.0654942	1.23714		0.10516	0.71731	1.07376
	25.72		0.00717806	0.466778	1.20723		0.194828	0.674078	1.11193		0.00824417	0.0663442	1.23759		0.10581	0.71911	1.07671
	25.9		0.00737806	0.476378	1.20528		0.196228	0.677878	1.11113		0.00834417	0.0671942	1.23889		0.10781	0.72036	1.07931
	26.08		0.00732806	0.481128	1.20023		0.196628	0.675878	1.10833		0.00834417	0.0681942	1.23894		0.10876	0.72286	1.08391
	26.26		0.00732805	0.489978	1.20308		0.197528	0.677928	1.11228		0.00844417	0.0694442	1.23914		0.11016	0.72406	1.08611
	26.44		0.00752805	0.498428	1.20643		0.197978	0.680628	1.11838		0.00839417	0.0703442	1.23974		0.11066	0.72461	1.08861
	26.62		0.00737806	0.502078	1.20348		0.198328	0.677978	1.11633		0.00844417	0.0711942	1.23924		0.11176	0.72616	1.09051
	26.8		0.00737806	0.508278	1.20178		0.196478	0.679528	1.11778		0.00834417	0.0726442	1.23954		0.11221	0.72696	1.09296
	26.98		0.00772806	0.517978	1.21098		0.198528	0.683878	1.12943		0.00844417	0.0740442	1.23979		0.11346	0.72771	1.09266
	27.15		0.00792806	0.526728	1.21268		0.199978	0.688378	1.13173		0.00849417	0.0754442	1.23939		0.11486	0.72906	1.09616
	27.33		0.00812805	0.532978	1.21463		0.202028	0.688778	1.13488		0.00859417	0.0773442	1.23879		0.11651	0.73051	1.09756
	27.51		0.00802806	0.535178	1.20643		0.202228	0.686878	1.12948		0.00849417	0.0779942	1.23984		0.11751	0.73156	1.09981
	27.69		0.00782806	0.540878	1.20348		0.201228	0.689828	1.12993		0.00834417	0.0795442	1.24064		0.11796	0.73351	1.10316
	27.87		0.00767806	0.542478	1.19933		0.200778	0.686928	1.12693		0.00849417	0.0804442	1.23974		0.11911	0.73641	1.10546
	28.05		0.00807806	0.549178	1.20233		0.202228	0.688578	1.13098		0.00854417	0.0817942	1.24059		0.12066	0.73716	1.10671
	28.23		0.00797805	0.555528	1.20368		0.202728	0.691278	1.13163		0.00859417	0.0830942	1.23944		0.12181	0.73886	1.10886
	28.4		0.00807806	0.562828	1.20958		0.204128	0.693678	1.13963		0.00859417	0.0841942	1.24089		0.12306	0.73851	1.10956
	28.58		0.00802806	0.563678	1.20823		0.202778	0.691628	1.14288		0.00864417	0.0853942	1.23989		0.12366	0.74116	1.11116
	28.76		0.00847806	0.573278	1.20938		0.205978	0.697778	1.14398		0.00874417	0.0870442	1.23989		0.12566	0.74091	1.11176
	28.94		0.00832806	0.576278	1.19938		0.204178	0.697678	1.13583		0.00859417	0.0884942	1.24019		0.12601	0.74401	1.11526
	29.12		0.00842805	0.576528	1.19863		0.204078	0.694778	1.13723		0.00869417	0.0894442	1.24009		0.12706	0.74536	1.11696
	29.3		0.00857805	0.584928	1.20513		0.205278	0.698428	1.14368		0.00869417	0.0909442	1.24049		0.12811	0.74581	1.11776
	29.48		0.00882805	0.588328	1.20723		0.206778	0.698928	1.14888		0.00879417	0.0924942	1.24014		0.12901	0.74576	1.11856
	29.65		0.00937806	0.593878	1.20823		0.207878	0.702628	1.14943		0.00879417	0.0937442	1.23999		0.12976	0.74486	1.12091
	29.83		0.00932806	0.597578	1.21208		0.209128	0.703978	1.15583		0.00899417	0.0952942	1.23904		0.13156	0.74816	1.11951
	30.01		0.00947806	0.600728	1.20868		0.209328	0.703578	1.15508		0.00879417	0.0967942	1.23959		0.13221	0.74931	1.12196
	30.19		0.00972806	0.603728	1.21008		0.209728	0.704228	1.15613		0.00894417	0.0983442	1.23954		0.13291	0.75036	1.12366
	30.37		0.00942806	0.605828	1.20898		0.207978	0.703828	1.15638		0.00889417	0.0994442	1.23939		0.13386	0.75161	1.12431
	30.55		0.00977806	0.609528	1.20998		0.209178	0.703828	1.15633		0.00894417	0.100494	1.24009		0.13466	0.75336	1.12636
	30.73		0.00972806	0.611378	1.21213		0.210828	0.704778	1.16073		0.00889417	0.101894	1.23919		0.13556	0.75391	1.12621
	30.91		0.00952805	0.616328	1.20738		0.209128	0.705878	1.15733		0.00889417	0.103194	1.23964		0.13631	0.75631	1.12896
	31.08		0.0102281	0.622878	1.20978		0.210528	0.710178	1.16028		0.00894417	0.104394	1.23919		0.13686	0.75416	1.12901
	31.26		0.00992806	0.619878	1.20588		0.209728	0.705778	1.15903		0.00899417	0.106094	1.23989		0.13776	0.75566	1.13011
	31.44		0.0105781	0.625978	1.21008		0.210928	0.707328	1.16278		0.00904417	0.107444	1.23954		0.13901	0.75731	1.13061
	31.62		0.0106281	0.628828	1.21538		0.211628	0.708728	1.17003		0.00904417	0.108744	1.23839		0.14011	0.75861	1.12956
	31.8		0.0110781	0.631778	1.20948		0.212428	0.709628	1.16363		0.00904417	0.110344	1.23994		0.14156	0.76061	1.13251
	31.98		0.0109781	0.636028	1.20683		0.212178	0.711978	1.16088		0.00909417	0.111744	1.23979		0.14216	0.76056	1.13536
	32.16		0.0110281	0.634528	1.20453		0.213878	0.710328	1.16223		0.00909417	0.113494	1.23879		0.14301	0.76281	1.13551
	32.33		0.0109781	0.637778	1.20673		0.212628	0.712128	1.16383		0.00914417	0.115644	1.23989		0.14366	0.76306	1.13741
	32.51		0.0110281	0.637928	1.21013		0.211328	0.709128	1.16593		0.00919417	0.117044	1.23879		0.14431	0.76506	1.13691
	32.69		0.0116281	0.640578	1.20773		0.212478	0.708928	1.16533		0.00924417	0.119094	1.23934		0.14536	0.76461	1.13746
	32.87		0.0120781	0.643978	1.20398		0.213078	0.710778	1.16263		0.00919417	0.121294	1.23974		0.14636	0.76691	1.13861
	33.05		0.0114781	0.645678	1.20593		0.210328	0.712278	1.16493		0.00909416	0.122494	1.23964		0.14671	0.76671	1.13951
	33.23		0.0121281	0.644928	1.20803		0.212378	0.710328	1.16833		0.00924417	0.124244	1.23989		0.14771	0.76856	1.13981
	33.41		0.0123281	0.652028	1.20253		0.214378	0.715228	1.16198		0.00934417	0.125644	1.23964		0.14881	0.76781	1.13991
	33.59		0.0126281	0.654778	1.20573		0.213628	0.714828	1.16373		0.00939417	0.127944	1.24014		0.14941	0.76896	1.14151
	33.76		0.0129281	0.656478	1.20623		0.214478	0.716078	1.16708		0.00944417	0.129994	1.23919		0.14991	0.76971	1.13856
	33.94		0.0137781	0.658378	1.20593		0.214528	0.715778	1.16838		0.00944417	0.131444	1.23974		0.15091	0.77006	1.13961
	34.12		0.0135781	0.660078	1.20528		0.214378	0.715028	1.16793		0.00939417	0.133144	1.23974		0.15171	0.77101	1.14166
	34.3		0.0144281	0.663428	1.20118		0.213528	0.717528	1.16318		0.00934417	0.135094	1.23889		0.15261	0.77171	1.14291
	34.48		0.0139781	0.657928	1.19803		0.211528	0.712128	1.16148		0.00924417	0.137294	1.23969		0.15336	0.77496	1.14336
	34.66		0.0152281	0.664378	1.20358		0.214228	0.716028	1.16728		0.00939417	0.139244	1.23914		0.15456	0.77601	1.14396
	34.84		0.0156781	0.670328	1.20588		0.214478	0.719528	1.16978		0.00949416	0.141044	1.23899		0.15531	0.77471	1.14386
	35.01		0.0158281	0.664928	1.20088		0.213728	0.713928	1.16663		0.00944417	0.142944	1.23939		0.15646	0.77576	1.14401
	35.19		0.0160281	0.669378	1.20168		0.214478	0.716278	1.16803		0.00954416	0.144644	1.23869		0.15706	0.77761	1.14411
	35.37		0.0163281	0.669078	1.19643		0.214628	0.715828	1.16263		0.00959417	0.146844	1.23969		0.15816	0.77706	1.14596
	35.55		0.0159781	0.672728	1.19478		0.212628	0.716778	1.16083		0.00939417	0.148044	1.23909		0.15851	0.77836	1.14586
	35.73		0.0170281	0.670978	1.19678		0.213928	0.715328	1.16458		0.00939417	0.150594	1.23979		0.15931	0.77951	1.14596
	35.91		0.0182281	0.679528	1.19763		0.215328	0.721678	1.16503		0.00944417	0.151794	1.23934		0.16061	0.77826	1.14511
	36.09		0.0187781	0.680428	1.19863		0.216328	0.721178	1.16618		0.00969417	0.153794	1.23909		0.16111	0.77926	1.14506

## Sheet: S5 Fig
Supplemental figure 5
equilibrium densities of 4-species model as a function of added amino acids
		Supplemented Amino Acid Level	Species X00(Non-producer) Population	Species X01(Single-producer) Population	Species X10(Single-producer) Population	Species X11(Single-producer) Population
		0.01	1.97229e-23	-3.86234e-18	-1.70229e-20	0.385666
		0.0101394	-6.0836e-28	-6.46072e-21	7.23808e-24	0.385666
		0.0102807	4.82857e-26	-4.6475e-20	-1.95383e-23	0.385666
		0.010424	8.63007e-26	-8.17031e-20	-2.889e-23	0.385666
		0.0105693	1.63348e-25	-1.55784e-19	-2.29538e-23	0.385666
		0.0107167	7.4224e-26	-7.57126e-20	-4.49452e-24	0.385666
		0.0108661	-4.52912e-28	-3.83236e-21	4.02829e-24	0.385666
		0.0110175	-2.65522e-22	2.4663e-17	-5.48017e-19	0.385666
		0.0111711	-2.66159e-22	2.51211e-17	-5.52146e-19	0.385666
		0.0113268	1.56057e-22	3.65167e-17	-2.15378e-19	0.385666
		0.0114847	-2.63372e-22	2.65569e-17	-5.73132e-19	0.385666
		0.0116448	1.67211e-23	3.31692e-17	-3.31e-19	0.385666
		0.0118071	2.31844e-23	4.64535e-17	-4.43487e-19	0.385666
		0.0119717	1.39239e-23	2.56528e-17	-1.98987e-19	0.385666
		0.0121386	5.68132e-22	2.79472e-16	-2.47875e-18	0.385666
		0.0123078	2.58258e-22	2.29393e-16	-2.26482e-18	0.385666
		0.0124794	1.79991e-22	5.43048e-17	-3.37011e-19	0.385666
		0.0126533	1.60651e-21	2.07536e-16	-3.88986e-18	0.385666
		0.0128297	2.65879e-21	2.18326e-16	-3.53432e-18	0.385666
		0.0130085	6.71932e-22	2.0985e-16	-4.55501e-18	0.385666
		0.0131899	1.28336e-21	8.24265e-17	-1.21255e-18	0.385666
		0.0133737	-8.29161e-22	6.69512e-17	-2.02672e-18	0.385666
		0.0135602	-3.90057e-21	5.04205e-17	-3.5332e-18	0.385666
		0.0137492	-1.86134e-21	6.06974e-17	-2.53371e-18	0.385666
		0.0139408	-8.03266e-22	6.83495e-17	-2.1001e-18	0.385666
		0.0141352	-1.86319e-21	6.09716e-17	-2.57692e-18	0.385666
		0.0143322	-7.25465e-21	2.77154e-17	-4.94488e-18	0.385666
		0.014532	2.60673e-22	7.20657e-17	-1.5807e-18	0.385666
		0.0147345	-4.08081e-21	4.61425e-17	-3.5371e-18	0.385666
		0.0149399	-3.00361e-21	5.25147e-17	-3.06684e-18	0.385666
		0.0151482	-1.90992e-21	5.80271e-17	-2.5779e-18	0.385666
		0.0153593	-1.95734e-21	5.52598e-17	-2.50272e-18	0.385666
		0.0155734	2.34746e-22	6.48679e-17	-1.40516e-18	0.385666
		0.0157905	-2.06846e-21	4.8474e-17	-2.32035e-18	0.385666
		0.0160106	-3.82873e-21	2.15718e-16	-7.03803e-18	0.385666
		0.0162338	-1.53378e-21	2.30707e-16	-6.06347e-18	0.385666
		0.0164601	8.99068e-22	2.50914e-16	-5.26868e-18	0.385666
		0.0166896	-1.59088e-21	2.32719e-16	-6.05328e-18	0.385666
		0.0169222	-2.67186e-21	2.29746e-16	-6.78364e-18	0.385666
		0.0171581	-2.85549e-21	2.23827e-16	-6.50551e-18	0.385666
		0.0173973	-8.96388e-21	-4.83943e-16	2.9377e-17	0.385666
		0.0176398	-5.66059e-21	-2.46924e-16	2.44358e-18	0.385666
		0.0178857	-4.68168e-21	-4.02276e-16	6.00598e-18	0.385666
		0.018135	-1.73036e-22	-3.97323e-16	8.07244e-18	0.385666
		0.0183878	-1.40686e-22	9.84003e-17	-1.07069e-18	0.385666
		0.0186441	-5.47196e-22	-2.46476e-16	1.55114e-18	0.385666
		0.018904	-5.36026e-22	-2.43779e-16	1.58099e-18	0.385666
		0.0191675	-3.59784e-22	-2.46817e-16	1.81172e-18	0.385666
		0.0194347	3.00932e-21	2.82785e-15	-2.15739e-17	0.385666
		0.0197056	3.05072e-21	3.15666e-15	-2.50455e-17	0.385666
		0.0199803	3.10917e-21	1.10605e-13	-3.93485e-16	0.385666
		0.0202588	9.85108e-24	5.27361e-17	-2.86412e-19	0.385666
		0.0205412	-9.72263e-23	-5.32103e-16	2.32708e-18	0.385666
		0.0208275	-1.42797e-20	-1.65609e-13	4.62718e-16	0.385666
		0.0211178	-1.03307e-19	-3.94483e-13	1.628e-15	0.385666
		0.0214122	-1.18739e-19	-4.89797e-13	1.90173e-15	0.385666
		0.0217107	-1.33876e-19	-6.14805e-13	2.1973e-15	0.385666
		0.0220133	-5.90009e-23	-4.31479e-18	-6.16051e-20	0.385666
		0.0223202	4.29813e-25	1.99341e-19	-1.78155e-21	0.385666
		0.0226313	1.36683e-23	7.15086e-17	-3.54628e-19	0.385666
		0.0229468	-1.02973e-20	-4.47932e-16	6.05744e-18	0.385666
		0.0232666	-8.14811e-21	-4.72286e-16	7.60913e-18	0.385666
		0.023591	-8.46431e-21	-5.06776e-16	8.30985e-18	0.385666
		0.0239198	-6.45582e-21	-5.43226e-16	1.01795e-17	0.385666
		0.0242532	8.40654e-26	4.84444e-20	-6.11152e-25	0.385666
		0.0245913	-1.50794e-27	-1.31949e-20	3.5805e-24	0.385666
		0.0249341	5.36807e-26	2.36622e-20	2.96993e-24	0.385666
		0.0252817	-1.06678e-20	-7.39492e-16	1.30244e-17	0.385666
		0.0256341	-2.75197e-21	-7.58693e-16	1.63689e-17	0.385666
		0.0259914	-1.15036e-20	-8.49803e-16	1.50805e-17	0.385666
		0.0263537	-1.20214e-20	-9.14892e-16	1.62984e-17	0.385666
		0.0267211	-4.22295e-21	-9.51624e-16	2.01548e-17	0.385666
		0.0270935	-5.14803e-21	-1.03815e-15	2.19927e-17	0.385666
		0.0274712	-5.80579e-21	-1.11957e-15	2.3576e-17	0.385666
		0.0278541	-6.25808e-21	-1.20065e-15	2.49988e-17	0.385666
		0.0282424	-1.06055e-18	-6.63061e-12	1.24218e-14	0.385666
		0.0286361	-3.29015e-21	-2.4728e-14	5.78078e-17	0.385666
		0.0290353	-1.90258e-21	-8.94886e-15	2.68539e-17	0.385666
		0.02944	7.15472e-23	-2.98242e-17	2.51322e-19	0.385666
		0.0298504	-1.32095e-23	-6.80738e-17	2.15358e-19	0.385666
		0.0302665	2.37088e-22	-4.83127e-17	4.66669e-19	0.385666
		0.0306884	-1.00102e-22	-7.99367e-17	2.03311e-19	0.385666
		0.0311162	-2.00166e-23	-9.69818e-17	2.77795e-19	0.385666
		0.0315499	-1.04916e-22	-9.31687e-17	2.35685e-19	0.385666
		0.0319897	-1.60124e-19	-5.11778e-13	1.96355e-15	0.385666
		0.0324356	-4.27652e-21	-3.04996e-14	6.33442e-17	0.385666
		0.0328877	1.27581e-22	-5.003e-17	3.49928e-19	0.385666
		0.0333462	-1.55895e-23	-1.13579e-16	3.49561e-19	0.385666
		0.033811	1.41542e-23	-1.9606e-15	1.11345e-18	0.385666
		0.0342823	1.31196e-22	-1.44936e-15	-3.06092e-19	0.385666
		0.0347602	1.99899e-22	-1.5475e-15	-9.7692e-19	0.385666
		0.0352447	3.01109e-22	-7.10207e-16	-2.71868e-18	0.385666
		0.035736	3.57192e-22	-3.2165e-16	-3.59612e-18	0.385666
		0.0362342	-1.91272e-18	-1.21043e-11	2.87849e-14	0.385666
		0.0367392	-3.19314e-20	-8.91465e-14	2.57492e-16	0.385666
		0.0372514	2.29221e-20	2.57659e-14	-1.42289e-16	0.385666
		0.0377706	2.93528e-20	3.17161e-14	-1.8138e-16	0.385666
		0.0382971	3.52784e-20	3.67716e-14	-2.11943e-16	0.385666
		0.038831	3.10114e-18	3.32177e-12	-1.81992e-14	0.385666
		0.0393723	-4.60984e-20	-6.45958e-14	-1.05866e-16	0.385666
		0.0399211	8.92341e-21	1.5323e-14	-5.40287e-17	0.385666
		0.0404776	9.97901e-21	1.80713e-14	-6.6773e-17	0.385666
		0.0410418	-1.24912e-19	-2.1669e-14	2.56377e-16	0.385666
		0.0416139	9.93507e-22	3.08854e-16	-1.77275e-18	0.385666
		0.042194	-6.2293e-23	-4.4132e-16	1.13597e-18	0.385666
		0.0427821	-4.76881e-24	-4.73702e-16	9.99453e-19	0.385666
		0.0433785	1.8631e-19	-5.43672e-14	-2.04799e-15	0.385666
		0.0439832	2.97419e-19	2.88476e-12	-3.46815e-15	0.385666
		0.0445963	8.58019e-22	5.05419e-15	-9.29087e-18	0.385666
		0.0452179	3.42457e-23	-3.11734e-16	4.36933e-19	0.385666
		0.0458482	-9.24751e-20	-4.63077e-13	9.63702e-16	0.385666
		0.0464873	3.17448e-23	-3.30445e-16	5.33555e-19	0.385666
		0.0471353	3.58408e-23	-2.88317e-16	5.10912e-19	0.385666
		0.0477924	1.3259e-22	-2.35331e-16	5.98819e-19	0.385666
		0.0484586	2.05259e-18	2.86036e-13	-2.9919e-15	0.385666
		0.0491341	2.97612e-18	3.80375e-13	-4.19375e-15	0.385666
		0.049819	-1.69051e-19	-2.04722e-14	2.40509e-16	0.385666
		0.0505134	1.11993e-21	3.46753e-15	-8.19333e-18	0.385666
		0.0512176	3.31374e-21	5.85754e-15	-1.50353e-17	0.385666
		0.0519315	6.51503e-21	2.63862e-14	-4.54124e-17	0.385666
		0.0526554	6.74217e-21	2.35098e-14	-4.31731e-17	0.385666
		0.0533894	-1.97815e-20	-2.28878e-14	8.45259e-17	0.385666
		0.0541336	4.33572e-19	1.12823e-12	-2.14326e-15	0.385666
		0.0548882	-1.28971e-20	-3.35632e-14	6.26974e-17	0.385666
		0.0556533	-7.89325e-20	-8.2421e-14	3.1176e-16	0.385666
		0.0564291	-1.00951e-19	-1.02791e-13	3.88935e-16	0.385666
		0.0572157	1.59005e-19	1.62803e-13	-5.96723e-16	0.385666
		0.0580132	-2.21382e-20	-2.38148e-14	8.56131e-17	0.385666
		0.0588219	-2.36819e-21	1.36587e-15	1.07825e-18	0.385666
		0.0596418	-1.18251e-19	-3.11876e-14	2.15483e-16	0.385666
		0.0604732	-1.19152e-19	-2.98564e-14	2.11489e-16	0.385666
		0.0613162	-1.06882e-19	-2.53044e-14	1.89113e-16	0.385666
		0.0621709	-3.70639e-20	-1.43008e-14	8.57599e-17	0.385666
		0.0630375	-2.79797e-20	-9.04866e-15	6.28188e-17	0.385666
		0.0639162	-7.91177e-18	-2.92982e-12	1.58198e-14	0.385666
		0.0648072	-9.0086e-18	-3.2963e-12	1.74586e-14	0.385666
		0.0657106	-2.37553e-18	-1.82668e-12	6.32637e-15	0.385666
		0.0666265	-1.88143e-20	-2.10059e-14	6.50398e-17	0.385666
		0.0675553	2.77732e-18	1.63831e-12	-6.65277e-15	0.385666
		0.068497	-6.03517e-18	-4.61631e-12	1.4932e-14	0.385666
		0.0694518	-2.05208e-19	1.12753e-12	5.7381e-16	0.385666
		0.0704199	3.96016e-20	2.70792e-13	-2.80379e-16	0.385666
		0.0714015	5.51838e-20	3.62944e-13	-3.77822e-16	0.385666
		0.0723968	-1.00509e-19	-1.10742e-13	4.71834e-16	0.385666
		0.073406	-1.02811e-19	-4.18005e-13	5.08445e-16	0.385666
		0.0744292	6.55835e-20	1.46365e-13	-2.23378e-16	0.385666
		0.0754667	1.28052e-19	2.46109e-13	-4.12574e-16	0.385666
		0.0765187	2.29315e-19	3.91268e-13	-7.0399e-16	0.385666
		0.0775853	-1.71094e-18	-2.44495e-12	5.04114e-15	0.385666
		0.0786668	7.74498e-19	2.03321e-12	-2.2742e-15	0.385666
		0.0797634	-2.02075e-17	-2.74196e-11	5.40862e-14	0.385666
		0.0808752	5.37689e-19	1.5922e-12	-1.51114e-15	0.385666
		0.0820026	-2.00215e-18	-2.12465e-12	5.08426e-15	0.385666
		0.0831457	-1.28742e-20	4.212e-13	5.92271e-17	0.385666
		0.0843047	-7.72811e-20	5.52973e-12	3.19159e-16	0.385666
		0.0854798	-5.75445e-19	-1.9475e-11	3.23159e-15	0.385666
		0.0866714	2.67357e-17	-4.00673e-10	-6.61996e-14	0.385666
		0.0878795	1.29072e-19	1.40025e-12	-7.40868e-16	0.385666
		0.0891045	-1.86183e-19	-4.06804e-12	1.11908e-15	0.385666
		0.0903466	4.17653e-19	4.27441e-12	-2.27242e-15	0.385666
		0.091606	-1.70047e-18	-2.28883e-11	7.80773e-15	0.385666
		0.0928829	3.29442e-19	4.06086e-12	-1.40014e-15	0.385666
		0.0941777	1.00593e-19	7.94592e-13	-3.92824e-16	0.385666
		0.0954904	6.7584e-20	4.99769e-13	-2.45164e-16	0.385666
		0.0968215	7.06646e-18	5.4376e-11	-2.53656e-14	0.385666
		0.0981712	2.49718e-18	2.28848e-11	-8.55177e-15	0.385666
		0.0995396	-3.93226e-17	-2.40385e-10	1.26517e-13	0.385666
		0.100927	-7.30592e-18	1.25533e-11	2.07647e-14	0.385666
		0.102334	1.624e-18	6.69216e-12	-4.62279e-15	0.385666
		0.103761	3.09238e-17	2.01998e-10	-8.50346e-14	0.385666
		0.105207	-7.5717e-17	-7.63728e-10	1.91052e-13	0.385666
		0.106673	2.08049e-16	1.563e-09	-5.07487e-13	0.385666
		0.10816	7.40538e-16	7.83347e-09	-2.1641e-12	0.385666
		0.109668	-4.6706e-17	-6.4275e-10	1.30794e-13	0.385666
		0.111197	1.96376e-16	2.30247e-09	-5.18825e-13	0.385666
		0.112747	2.54546e-16	2.86438e-09	-6.38352e-13	0.385666
		0.114318	1.37577e-16	2.2448e-09	-3.13404e-13	0.385666
		0.115912	-1.96204e-27	-3.7816e-18	-2.3525e-25	0.385666
		0.117528	-9.88583e-26	5.67384e-16	9.3961e-23	0.385666
		0.119166	1.9483e-30	1.13086e-19	-5.90127e-28	0.385666
		0.120827	-2.70492e-27	-5.04408e-20	1.45022e-24	0.385666
		0.122511	-1.04374e-27	-3.94535e-18	-2.06094e-24	0.385666
		0.124219	7.51637e-27	7.09216e-16	-6.44019e-24	0.385666
		0.125951	-3.33306e-28	-5.64199e-19	1.49742e-25	0.385666
		0.127706	-2.15624e-27	-3.98284e-18	1.54668e-24	0.385666
		0.129486	1.89452e-27	5.44655e-18	-3.30989e-24	0.385666
		0.131291	-7.54991e-29	-3.73444e-17	8.8896e-26	0.385666
		0.133122	2.17309e-26	8.38625e-14	-9.40521e-24	0.385666
		0.134977	1.58453e-25	-3.17514e-11	9.46362e-22	0.385666
		0.136859	1.19248e-25	2.55518e-09	-5.69557e-23	0.385666
		0.138766	2.17833e-25	1.1495e-06	3.58176e-23	0.385664
		0.140701	1.05019e-20	0.00159007	1.05969e-16	0.384075
		0.142662	1.13294e-21	0.00355151	-2.17902e-18	0.382114
		0.144651	-1.8705e-27	0.00554014	-1.55939e-23	0.380125
		0.146667	1.55986e-28	0.0075565	1.90635e-24	0.378109
		0.148712	1.609e-27	0.00960096	-1.32421e-24	0.376065
		0.150785	-8.19723e-29	0.0116739	1.84764e-24	0.373992
		0.152886	-3.04834e-25	0.0137758	1.64612e-21	0.37189
		0.155018	1.88657e-28	0.0159069	2.81288e-25	0.369759
		0.157178	1.2131e-27	0.0180678	2.01343e-24	0.367598
		0.159369	2.48138e-26	0.0202588	-1.03105e-22	0.365407
		0.161591	5.46464e-25	0.0224803	-1.15084e-21	0.363185
		0.163843	-1.02494e-13	0.0247328	1.78433e-11	0.360933
		0.166127	-1.00595e-26	0.0270167	1.12632e-23	0.358649
		0.168443	1.23091e-22	0.0293324	-4.32556e-20	0.356333
		0.170791	-3.83135e-14	0.0316804	5.51935e-12	0.353985
		0.173172	-1.34335e-13	0.0340611	1.85093e-11	0.351604
		0.175586	-3.36059e-14	0.036475	4.46314e-12	0.34919
		0.178033	-2.66537e-14	0.0389226	3.31761e-12	0.346743
		0.180515	6.96962e-16	0.0414043	-7.37945e-14	0.344261
		0.183031	-6.40218e-14	0.0439206	7.09408e-12	0.341745
		0.185583	9.68513e-15	0.0464719	-1.02629e-12	0.339194
		0.188169	-5.39474e-15	0.0490589	5.82421e-13	0.336607
		0.190792	1.92787e-15	0.0516818	-1.91799e-13	0.333984
		0.193452	2.2882e-16	0.0543414	-2.36455e-14	0.331324
		0.196149	-4.29497e-15	0.057038	3.78809e-13	0.328628
		0.198883	-4.4899e-15	0.0597722	3.70281e-13	0.325893
		0.201655	1.57705e-18	0.0625445	-4.25572e-16	0.323121
		0.204466	-9.49332e-18	0.0653555	2.62579e-15	0.32031
		0.207316	4.69603e-22	0.0682056	-4.28071e-20	0.31746
		0.210206	7.26587e-22	0.0710955	2.05592e-19	0.31457
		0.213136	-4.60056e-21	0.0740257	-5.32353e-19	0.31164
		0.216107	-6.72615e-20	0.0769967	-1.77401e-18	0.308669
		0.21912	-2.74454e-17	0.0800091	6.49655e-15	0.305656
		0.222174	-3.71023e-16	0.0830635	8.40264e-14	0.302602
		0.225271	-1.53583e-16	0.0861605	4.09991e-14	0.299505
		0.228411	9.40134e-20	0.0893006	-8.08557e-17	0.296365
		0.231595	1.26376e-19	0.0924846	4.37189e-17	0.293181
		0.234823	1.94854e-21	0.0957129	-1.20867e-18	0.289953
		0.238097	-2.05605e-21	0.0989862	5.5586e-19	0.286679
		0.241416	-1.09255e-21	0.102305	-4.69328e-19	0.28336
		0.244781	-4.39649e-21	0.10567	6.35159e-19	0.279995
		0.248193	1.18317e-21	0.109082	8.94758e-19	0.276583
		0.251653	5.41486e-23	0.112542	-1.08627e-19	0.273123
		0.255161	2.59639e-20	0.11605	3.51247e-20	0.269616
		0.258717	-1.87319e-21	0.119607	2.7342e-19	0.266059
		0.262324	-3.4383e-21	0.123213	6.83399e-20	0.262452
		0.26598	-2.32442e-15	0.12687	-5.75277e-13	0.258796
		0.269688	-9.9277e-15	0.130577	-2.96592e-12	0.255088
		0.273447	-3.72125e-21	0.134337	1.70825e-18	0.251329
		0.277259	1.73779e-15	0.138148	3.88486e-12	0.247517
		0.281124	-1.48945e-13	0.142013	-1.55187e-10	0.243652
		0.285043	1.14705e-16	0.145932	3.05057e-13	0.239733
		0.289016	2.44088e-14	0.149905	3.79145e-11	0.23576
		0.293045	9.76695e-14	0.153934	4.36271e-10	0.231731
		0.29713	-2.06692e-14	0.158019	-9.45817e-11	0.227647
		0.301271	-1.65425e-13	0.162161	-9.58821e-10	0.223505
		0.305471	5.36287e-13	0.16636	2.6244e-09	0.219305
		0.309729	-8.62174e-17	0.170618	-4.35794e-10	0.215047
		0.314047	3.40835e-20	0.174936	1.95231e-10	0.21073
		0.318424	3.77946e-18	0.179314	0.00440327	0.201949
		0.322863	7.00434e-14	0.183752	0.0132806	0.188633
		0.327363	2.16981e-12	0.188253	0.0222816	0.175131
		0.331927	-2.2362e-17	0.192816	0.0314082	0.161441
		0.336553	-8.87146e-18	0.197443	0.0406619	0.147561
		0.341245	-4.98158e-15	0.202134	0.0500447	0.133487
		0.346002	6.98145e-11	0.206891	0.0595582	0.119216
		0.350825	-2.05112e-21	0.211714	0.0692044	0.104747
		0.355715	-1.14502e-22	0.216604	0.078985	0.0900761
		0.360673	3.06068e-16	0.221563	0.0889019	0.0752007
		0.365701	-3.68935e-14	0.22659	0.0989571	0.0601179
		0.370799	7.68281e-15	0.231688	0.109152	0.0448249
		0.375967	-2.69243e-12	0.236857	0.11949	0.0293189
		0.381208	1.02141e-21	0.242098	0.129971	0.0135963
		0.386522	9.50881e-20	0.246971	0.138817	2.6437e-07
		0.39191	-5.66294e-15	0.249324	0.137299	4.41103e-09
		0.397373	7.17334e-13	0.251718	0.135734	-1.83235e-08
		0.402912	-1.25065e-13	0.254155	0.13412	-9.34393e-11
		0.408529	5.28691e-14	0.256634	0.132458	-3.04852e-11
		0.414223	-2.17607e-15	0.259156	0.130746	8.41873e-12
		0.419997	-1.91336e-16	0.261724	0.128982	2.22699e-14
		0.425852	2.25671e-16	0.264338	0.127167	3.59943e-15
		0.431788	1.53632e-11	0.266999	0.125298	4.66431e-11
		0.437807	-7.46021e-10	0.269708	0.123375	-1.96723e-09
		0.44391	-1.43735e-09	0.272467	0.121396	-3.32126e-09
		0.450098	1.60782e-09	0.275276	0.119361	2.93557e-09
		0.456372	9.80269e-10	0.278137	0.117267	1.38043e-09
		0.462733	2.34496e-14	0.281051	0.115115	3.12763e-18
		0.469183	-1.44811e-08	0.28402	0.112902	1.99734e-11
		0.475724	5.65337e-16	0.287044	0.110628	5.33763e-23
		0.482355	-4.90108e-11	0.290125	0.108291	1.83353e-18
		0.489079	-1.99387e-07	0.293265	0.105889	-2.34245e-15
		0.495896	0.00682579	0.292052	0.100522	4.78858e-18
		0.502809	0.0171946	0.288596	0.0936092	-3.03801e-17
		0.509818	0.0277079	0.285091	0.0866003	2.20985e-18
		0.516924	0.0383677	0.281538	0.0794937	5.94629e-11
		0.52413	0.0491762	0.277935	0.0722881	2.0087e-12
		0.531436	0.0601354	0.274282	0.064982	-5.78059e-11
		0.538844	0.0712473	0.270578	0.0575741	-4.18943e-10
		0.546355	0.082514	0.266822	0.0500629	1.21581e-11
		0.553971	0.0939379	0.263015	0.042447	9.9761e-12
		0.561693	0.105521	0.259154	0.0347249	2.26037e-14
		0.569523	0.117266	0.255239	0.0268952	3.67975e-17
		0.577462	0.129174	0.251269	0.0189564	-2.66707e-12
		0.585511	0.141248	0.247244	0.0109069	-1.82853e-10
		0.593673	0.153491	0.243164	0.00274519	-1.66395e-18
		0.601948	0.161298	0.239026	4.47705e-15	5.76443e-23
		0.610339	0.166863	0.23483	-2.53772e-17	-8.00069e-24
		0.618847	0.172469	0.230577	-3.46842e-12	-3.04095e-16
		0.627473	0.178115	0.226263	9.04493e-11	2.74738e-14
		0.63622	0.183803	0.22189	2.03608e-14	2.67146e-17
		0.645088	0.189534	0.217456	-1.14249e-13	-3.71652e-16
		0.654081	0.195308	0.21296	-4.70044e-15	-2.71579e-17
		0.663198	0.201128	0.208401	-1.51059e-14	-1.34495e-17
		0.672443	0.206994	0.203779	3.53561e-16	-1.73562e-18
		0.681816	0.212908	0.199092	2.94512e-16	-6.81621e-19
		0.69132	0.21887	0.19434	5.58717e-17	-7.95615e-19
		0.700957	0.224881	0.189521	4.74205e-17	-6.89979e-19
		0.710728	0.230943	0.184636	-1.02414e-15	-2.0791e-18
		0.720635	0.237058	0.179682	-7.1611e-16	-1.98331e-18
		0.73068	0.243225	0.17466	-3.02691e-16	-2.22278e-18
		0.740866	0.249447	0.169567	-2.12537e-16	-3.19236e-18
		0.751193	0.255724	0.164404	-1.98816e-16	-1.68143e-18
		0.761664	0.262057	0.159168	-3.60484e-17	6.72689e-19
		0.772281	0.268449	0.153859	-7.8546e-21	3.75108e-21
		0.783047	0.274899	0.148477	-4.61963e-22	-5.27111e-22
		0.793962	0.281411	0.143019	-9.34768e-22	2.78028e-22
		0.805029	0.287983	0.137485	3.7098e-21	2.01465e-21
		0.816251	0.294619	0.131875	-9.53959e-21	4.65402e-22
		0.827629	0.301318	0.126186	-7.52859e-19	2.8035e-20
		0.839166	0.308083	0.120417	-5.84159e-19	-4.75339e-19
		0.850863	0.314915	0.114568	-2.05506e-18	3.77796e-19
		0.862724	0.321815	0.108638	-3.45084e-21	-6.75728e-23
		0.87475	0.328784	0.102625	-3.40645e-21	-1.4721e-21
		0.886943	0.335824	0.0965284	1.09907e-18	9.24362e-20
		0.899307	0.342935	0.0903467	2.34321e-18	2.05243e-19
		0.911843	0.35012	0.0840787	2.08533e-16	1.72454e-17
		0.924553	0.35738	0.0777234	1.64321e-17	2.39754e-18
		0.937441	0.364716	0.0712796	-4.69223e-25	1.36309e-25
		0.950508	0.37213	0.0647459	1.54623e-17	1.36724e-18
		0.963758	0.379623	0.0581211	2.97373e-14	2.79981e-15
		0.977192	0.387196	0.0514039	-3.2418e-15	-1.39839e-15
		0.990814	0.394851	0.0445932	-3.28778e-25	6.65074e-25
		1.00463	0.402589	0.0376875	-4.44832e-27	-3.04765e-29
		1.01863	0.410412	0.0306855	-1.94848e-21	1.19843e-22
		1.03283	0.418321	0.0235859	9.43799e-27	-1.30115e-27
		1.04723	0.426318	0.0163874	-2.11158e-27	3.01125e-27
		1.06182	0.434405	0.00908866	4.61849e-21	-1.13108e-19
		1.07662	0.442582	0.00168793	4.91879e-28	3.90994e-28
		1.09163	0.445628	-6.25183e-12	8.06684e-30	-7.33229e-29
		1.10685	0.447136	-2.09165e-12	-9.23069e-26	5.91375e-25
		1.12228	0.448622	7.08925e-14	-7.74358e-26	1.00332e-24
		1.13792	0.450086	-4.67787e-16	-1.17826e-27	2.01713e-28
		1.15378	0.451527	3.13754e-15	-4.40733e-27	-8.64133e-28
		1.16987	0.452947	-1.58306e-16	9.7036e-28	5.69649e-29
		1.18617	0.454345	4.97482e-09	3.04434e-15	3.89223e-16
		1.20271	0.455723	4.51378e-11	2.28025e-17	-2.98428e-18
		1.21947	0.45708	2.52749e-09	2.98645e-15	3.00707e-16
		1.23647	0.458416	-1.30835e-11	-6.0042e-18	-3.65307e-19
		1.25371	0.459733	-1.92596e-12	-9.66196e-19	-1.7382e-19
		1.27118	0.46103	1.74745e-12	1.24958e-18	7.24997e-20
		1.2889	0.462307	1.46414e-13	8.52861e-20	4.47257e-21
		1.30687	0.463566	3.90045e-13	3.6127e-19	2.85805e-20
		1.32509	0.464805	-8.4876e-13	-4.99139e-19	1.84266e-19
		1.34356	0.466027	-2.09523e-13	-5.31205e-19	-9.78353e-20
		1.36229	0.46723	-1.84768e-15	-8.44972e-21	-2.01755e-22
		1.38128	0.468415	-3.19047e-15	-1.55126e-21	-8.37998e-23
		1.40053	0.469583	6.17351e-13	7.56883e-19	3.77964e-20
		1.42005	0.470733	9.52404e-13	7.51912e-18	6.53454e-19
		1.43985	0.471866	-3.14706e-16	-4.03729e-21	-2.02272e-22
		1.45992	0.472983	-4.58175e-15	-2.94087e-20	-1.43671e-21
		1.48027	0.474083	3.53096e-16	1.839e-21	1.77855e-22
		1.5009	0.475167	-4.32614e-17	-1.23229e-22	-2.98414e-23
		1.52183	0.476235	2.56425e-13	7.51188e-18	1.91496e-19
		1.54304	0.477287	2.68129e-17	9.94199e-22	6.26686e-23
		1.56455	0.478323	-2.76163e-14	-1.10785e-18	-3.07223e-20
		1.58636	0.479344	-5.22941e-14	-1.38695e-19	-6.3165e-20
		1.60847	0.480351	-1.44246e-17	-9.76366e-22	-8.15462e-23
		1.63089	0.481342	-3.55973e-15	-8.32912e-20	-4.9057e-21
		1.65362	0.482319	-1.27206e-18	5.66675e-25	-6.63659e-24
		1.67668	0.483282	-1.14945e-17	-9.05611e-22	-7.65811e-23
		1.70005	0.48423	-2.73154e-16	-3.66398e-21	-3.38578e-22
		1.72374	0.485165	-1.43486e-16	-2.18613e-21	-5.05893e-22
		1.74777	0.486086	9.01025e-16	2.64117e-20	1.62476e-21
		1.77214	0.486993	-4.66767e-19	5.69763e-26	-2.33042e-24
		1.79684	0.487887	1.23995e-17	9.06978e-22	1.03521e-22
		1.82189	0.488769	1.12333e-17	8.85197e-22	9.87947e-23
		1.84728	0.489637	-1.3886e-16	-8.56289e-21	-1.1925e-21
		1.87303	0.490492	-2.06187e-17	-2.76337e-22	-1.10239e-22
		1.89914	0.491336	-1.583e-17	-5.83291e-21	-3.12804e-22
		1.92561	0.492166	-1.0535e-18	-2.13522e-21	-1.52697e-22
		1.95246	0.492985	1.49098e-17	1.40297e-22	-5.16746e-24
		1.97967	0.493792	5.25988e-16	6.91372e-20	8.34651e-21
		2.00727	0.494587	-2.96747e-17	-5.33232e-21	-2.18718e-22
		2.03525	0.495371	5.85297e-19	-6.88977e-23	-3.74698e-23
		2.06362	0.496143	6.57465e-18	-3.41451e-22	-1.98486e-22
		2.09238	0.496904	2.32838e-18	1.74523e-22	-7.91419e-26
		2.12155	0.497654	4.69574e-18	-2.83429e-22	-1.20697e-22
		2.15112	0.498393	-5.42438e-19	-2.45573e-23	-1.55457e-24
		2.18111	0.499122	1.58559e-18	5.55285e-23	3.43237e-24
		2.21151	0.49984	-2.75663e-18	-1.33636e-22	-7.38224e-24
		2.24234	0.500547	6.32794e-19	2.65212e-23	1.39368e-24
		2.2736	0.501245	3.91207e-23	1.89824e-27	9.34797e-29
		2.30529	0.501932	3.14414e-17	2.08874e-20	7.5557e-23
		2.33742	0.502609	4.70677e-15	2.57572e-18	7.24391e-21
		2.37001	0.503277	-4.35255e-20	-9.6188e-24	4.22146e-25
		2.40304	0.503935	-2.83226e-19	8.13385e-23	3.10942e-23
		2.43654	0.504583	3.879e-19	-1.65306e-22	-5.55975e-23
		2.4705	0.505223	1.88442e-19	-9.08744e-23	-2.67801e-23
		2.50494	0.505853	-3.61259e-18	-7.47692e-22	-1.0893e-23
		2.53986	0.506473	3.17908e-18	7.17284e-22	1.00047e-23
		2.57526	0.507085	1.01707e-17	1.13303e-21	4.37922e-24
		2.61116	0.507689	-1.56376e-18	-3.41028e-22	-4.86784e-24
		2.64756	0.508283	-4.79853e-19	-5.40021e-23	-4.56235e-25
		2.68446	0.508869	3.2646e-20	3.27479e-24	3.33547e-26
		2.72188	0.509447	-3.50693e-18	-3.55874e-22	-5.1792e-25
		2.75983	0.510016	-1.21982e-18	-3.16396e-22	-3.66034e-24
		2.7983	0.510578	8.16739e-23	2.11748e-26	2.33207e-28
		2.8373	0.511131	-1.16359e-18	-3.08919e-22	-3.23581e-24
		2.87685	0.511676	-1.40743e-23	-3.8217e-27	-3.78736e-29
		2.91696	0.512214	9.76536e-19	2.84609e-22	2.68629e-24
		2.95762	0.512743	-1.0077e-18	-2.88468e-22	-2.51292e-24
		2.99884	0.513266	9.45895e-19	2.79823e-22	2.26073e-24
		3.04065	0.51378	1.83697e-18	6.83662e-22	8.70873e-23
		3.08303	0.514288	-1.7339e-18	-6.62417e-22	-8.48839e-23
		3.12601	0.514788	-5.91642e-19	-2.22531e-22	-2.83457e-23
		3.16958	0.515281	-3.14174e-20	-6.78679e-24	-5.67852e-25
		3.21376	0.515767	1.97382e-18	8.09843e-22	1.05053e-22
		3.25856	0.516246	4.11852e-19	1.85569e-22	2.46103e-23
		3.30399	0.516719	-8.61309e-19	-3.75314e-22	-4.94867e-23
		3.35004	0.517184	-1.78307e-23	-4.42349e-27	-3.01589e-28
		3.39674	0.517643	3.73633e-24	9.66698e-28	5.82038e-29
		3.44409	0.518096	8.14349e-20	2.2373e-23	1.15129e-24
		3.4921	0.518542	4.8327e-19	2.30771e-22	2.62489e-23
		3.54077	0.518981	-4.17522e-19	-2.15168e-22	-2.49677e-23
		3.59013	0.519415	-4.06603e-19	-2.13595e-22	-2.47018e-23
		3.64017	0.519842	1.65985e-18	8.6237e-22	9.90323e-23
		3.69092	0.520263	-1.21283e-18	-6.40035e-22	-7.35168e-23
		3.74237	0.520679	-4.17681e-19	-2.1735e-22	-2.47415e-23
		3.79453	0.521088	-5.10194e-21	-8.31686e-25	-1.11161e-25
		3.84743	0.521492	1.47273e-20	4.32521e-24	2.87062e-25
		3.90106	0.521889	1.32633e-20	3.29867e-24	2.39831e-25
		3.95544	0.522282	3.86661e-19	2.12133e-22	2.38878e-23
		4.01057	0.522668	1.3589e-20	3.59906e-24	2.5061e-25
		4.06648	0.52305	3.27674e-19	1.95157e-22	2.24811e-23
		4.12316	0.523425	3.46115e-19	2.01574e-22	2.28846e-23
		4.18064	0.523796	-2.0101e-20	-7.45574e-24	-5.68218e-25
		4.23891	0.524161	1.32205e-21	-1.43583e-25	-2.11042e-26
		4.298	0.524521	8.43097e-22	-3.06251e-25	-3.17164e-26
		4.35791	0.524876	3.47457e-19	2.13193e-22	2.31529e-23
		4.41866	0.525226	5.33183e-19	3.70648e-22	4.21795e-23
		4.48025	0.525571	2.08702e-20	7.77116e-24	5.46418e-25
		4.54271	0.525912	2.61857e-19	1.85256e-22	2.09503e-23
		4.60603	0.526247	-1.07937e-20	1.60821e-23	1.01555e-24
		4.67023	0.526578	-1.29563e-19	-1.35243e-22	-2.95319e-23
		4.73533	0.526904	8.81369e-20	-5.16127e-23	-1.46275e-23
		4.80134	0.527225	1.72258e-19	-1.03793e-22	-3.23244e-23
		4.86827	0.527542	-7.36683e-20	3.32369e-23	1.8707e-23
		4.93613	0.527855	-7.34848e-19	-5.46674e-22	-5.79198e-23
		5.00494	0.528163	-2.84182e-18	-2.17077e-21	-2.30142e-22
		5.07471	0.528466	2.58696e-19	1.89683e-22	1.97014e-23
		5.14544	0.528766	-3.01452e-21	-9.19384e-25	-8.23136e-26
		5.21717	0.529061	-2.01994e-19	-7.90662e-23	-1.94906e-24
		5.28989	0.529352	7.27985e-20	2.89865e-23	7.73185e-25
		5.36363	0.529639	-9.73244e-21	-1.81156e-24	-9.85722e-26
		5.4384	0.529922	-6.7793e-20	-2.93106e-23	-1.20858e-24
		5.51421	0.530201	-2.51775e-19	-1.17761e-22	-5.26308e-24
		5.59107	0.530476	1.26555e-21	4.69996e-25	-4.72814e-26
		5.66901	0.530747	1.68323e-21	6.60947e-25	-4.11526e-26
		5.74803	0.531015	4.91583e-21	1.62115e-24	-5.78033e-27
		5.82815	0.531278	5.85546e-20	3.24909e-23	1.97356e-24
		5.9094	0.531538	5.7959e-24	3.35758e-27	2.16397e-28
		5.99177	0.531795	5.60163e-20	3.38584e-23	2.30183e-24
		6.07529	0.532048	4.18554e-25	2.71645e-28	1.95265e-29
		6.15998	0.532297	7.77862e-24	5.11e-27	3.81006e-28
		6.24584	0.532542	-1.56309e-20	-4.53816e-23	-1.07301e-23
		6.33291	0.532785	1.52628e-20	5.84157e-23	1.11724e-23
		6.42119	0.533024	-5.60972e-22	6.5251e-24	-7.2809e-26
		6.51069	0.533259	2.20657e-20	1.76496e-23	1.22179e-23
		6.60145	0.533491	7.38467e-20	2.02527e-22	5.28792e-23
		6.69347	0.53372	5.15385e-20	8.91228e-23	2.80627e-23
		6.78677	0.533946	1.98347e-24	1.41504e-28	2.75874e-28
		6.88138	0.534169	1.39118e-20	6.99459e-24	3.36189e-24
		6.9773	0.534388	1.68841e-24	1.61277e-27	5.89901e-28
		7.07456	0.534605	1.91485e-23	1.92394e-26	2.075e-27
		7.17317	0.534818	1.42847e-19	1.4471e-22	1.5616e-23
		7.27317	0.535028	-1.93239e-23	-1.97458e-26	-2.13254e-27
		7.37455	0.535236	-6.73294e-24	-6.9364e-27	-7.49614e-28
		7.47735	0.53544	-1.35973e-19	-1.41164e-22	-1.52632e-23
		7.58158	0.535642	1.3156e-19	1.38693e-22	1.5056e-23
		7.68726	0.535841	1.30346e-19	1.36788e-22	1.48484e-23
		7.79442	0.536037	9.04256e-20	4.00657e-23	-7.71253e-25
		7.90307	0.536231	-9.15742e-20	-4.33209e-23	2.42054e-25
		8.01323	0.536421	9.08584e-20	4.60302e-23	2.74336e-25
		8.12493	0.536609	-6.30415e-24	-3.40194e-27	-5.40711e-29
		8.23819	0.536795	-8.94248e-20	-5.11629e-23	-1.25496e-24
		8.35302	0.536978	-8.82699e-21	-3.76123e-23	-1.06316e-23
		8.46946	0.537158	4.92691e-19	9.61173e-22	2.04638e-24
		8.58752	0.537336	3.95709e-19	8.66835e-22	1.86762e-24
		8.70722	0.537511	3.80616e-19	8.60678e-22	1.81284e-24
		8.8286	0.537684	-5.23033e-19	-1.0147e-21	-1.94953e-24
		8.95166	0.537854	-8.31815e-20	-8.61167e-23	-9.75915e-26
		9.07645	0.538022	-9.82691e-20	-1.04941e-22	-1.17723e-25
		9.20297	0.538188	-5.80264e-19	-1.11705e-21	-1.95164e-24
		9.33125	0.538352	-7.7995e-20	-8.36245e-23	-8.87563e-26
		9.46132	0.538513	9.43841e-19	2.04552e-21	3.57705e-24
		9.59321	0.538672	4.56191e-25	4.66979e-28	-6.697e-30
		9.72693	0.538828	-3.15216e-24	-3.27304e-27	4.4959e-29
		9.86252	0.538983	2.56716e-23	2.70318e-26	-3.56179e-28
		10	0.539135	3.08303e-23	3.14559e-26	-3.93051e-28
