# Supplementary material for: Resource Availability Modulates the Cooperative and Competitive Nature of a Microbial Cross-Feeding Mutualism
Source: PLoS Biol. 2016 Aug 24;14(8):e1002540. doi: 10.1371/journal.pbio.1002540 (PMC4996419; doi:10.1371/journal.pbio.1002540)
Supplement: S2 Information — “SM_analytical_treatment.cdf” contains the same code, but for the freely available software CDF interactive player. “SM_analytical_treatment.pdf” contains the PDF version and the figures of the same code. “Mutualism.c” contains the code written in ‘C’ used to perform stochastic simulations used to generate Fig 4I–4V. (ZIP) [file pbio.1002540.s011.zip]

Archive with 5 entries (4 files):
- S2Information/
- S2Information/mutualism.c
- S2Information/SM_analytical_treatment.cdf
- S2Information/SM_analytical_treatment.nb
- S2Information/SM_analytical_treatment.pdf
