# Supplementary material for: Resource Availability Modulates the Cooperative and Competitive Nature of a Microbial Cross-Feeding Mutualism
Source: PLoS Biol. 2016 Aug 24;14(8):e1002540. doi: 10.1371/journal.pbio.1002540 (PMC4996419; doi:10.1371/journal.pbio.1002540)
Supplement: S2 Information — “SM_analytical_treatment.cdf” contains the same code, but for the freely available software CDF interactive player. “SM_analytical_treatment.pdf” contains the PDF version and the figures of the same code. “Mutualism.c” contains the code written in ‘C’ used to perform stochastic simulations used to generate Fig 4I–4V. (ZIP) [file pbio.1002540.s011.zip › S2Information/mutualism.c]

/*
 * 2 species cross feeding mutualism system
 * compile with: gcc mutualism.c -lgsl -lgslcblas -lm -Wall -o "mutualism"
 * by Tommaso Biancalani - <tommasob@mit.edu>
 */

#include <stdio.h>
#include <string.h>
#include <unistd.h>
#include <stdlib.h>
#include <sys/types.h>
#include <sys/types.h>
#include <sys/stat.h>
#include <fcntl.h>
#include <sys/time.h>
#include <time.h>
#include <sys/select.h>
#include <math.h>

// Random generator
#include <gsl/gsl_rng.h>
#include <gsl/gsl_randist.h>

/** Globals **/
#define	SPECIES	2		// no. of species
#define	REACTS	2		// no. of reactions
#define	T_SAMP	1 		// (Non - Stoch. Time) Print output every T_SAMP
//#define	TIME	500 		// (Non - Stoch. Time) Evolve the system until t/V = TIME
#define	TRANS 0		// (Non - Stoch. Time) Transiente che non viene outputtato

double r1 = 1.;		// Growth rate of species X
double r2 = .925;	// Growth rate of species Y
double beta = 2.;	// Species difference in A.A consumption
double delta = .5;	// Death rate
double kc = .12;	// Michaelis-Menten constant
double aa; 			// Supplemented A.A.
/**********************************************************/
FILE *out;
int *mol;
double tot_time, t_samp;
double V = 500000.; // System size

// GSL Random Generator (Mersenne Twister)
const gsl_rng_type * rgT;
gsl_rng * rg;
double rn;
unsigned long int seed;
/**********************************************************/

/***
 * Gillespie's dynamic
 ***/
void gillespie_evolve()
{
int i; 	// ind. reaction
int k;	// ind. species

long int step; // ind. no. of iterations
int sample_step; // ind. no. of steps effectively produced

double tau, t; 	// stochastic times
double T[SPECIES][REACTS]; // T=c*h transition rates
double T_sum, Tr2, T_tmp;

double rn; // rand number
double Xratio, Yratio, XYdiff;
double X, Y;

// Main Loop
t=0.; step=0; sample_step=0;
while( t/V < (double) tot_time)
{
	// Output as soon as it gets to next sampled time
	if(t/V > (double) t_samp*sample_step)
	{
		for(k=0; k<SPECIES; k++)
			fprintf(out, "%f ", mol[k]/V);
		//fprintf(out, "%d ", mol[0]+mol[1]);
		fprintf(out, "\n");
		sample_step++;
	}

	// Compute concentrations
	X = mol[0]/V; // concentration of species k
	Y = mol[1]/V; // concentration of species k

	// Compute logistic saturation
	if(1.-X-Y > 0)
		XYdiff = 1.-X-Y;
	else
		XYdiff = 0;

	// Compute h for every species
	// X birth
	Xratio = (Y+aa)/(Y+aa+kc);
	//Xratio = 1.;
	T[0][0] = r1*X*XYdiff*Xratio;
	// Y birth
	Yratio = (beta*X+aa)/(beta*X+aa+kc);
	//Yratio = 1.;
	T[1][0] = r2*Y*XYdiff*Yratio;
	// death X
	T[0][1] = delta*X;
	// death Y
	T[1][1] = delta*Y;

	//printf("X %f Y %f Xb %f Xd %f, Yb %f, Yd %f\n", X, Y, T[0][0], T[0][1], T[1][0],T[1][1]);

	// Compute transition rates
	T_sum = 0.;
	for(k=0; k<SPECIES; k++)
		for(i=0; i<REACTS; i++)
			T_sum += T[k][i];

	// Generate next reaction time (tau)
	rn = gsl_rng_uniform_pos(rg);
	tau = (1./T_sum)*log(1./rn);
	// Update current time
	t += tau;
	// Generate what reaction kind has happened and on what species
	Tr2 = gsl_rng_uniform_pos (rg)*T_sum;
	T_tmp = 0.;
	for(k=0; k<SPECIES; k++)
		for(i=0; i<REACTS; i++)
		{
			T_tmp += T[k][i];
			if(T_tmp >= Tr2) goto gotten;
		}
	gotten:

	// Execute reaction  i on species k
	switch(i) // which reaction
	{
		// birth
		case 0:
			mol[k]++;
		break;

		// death
		case 1:
			mol[k]--;
		break;

	}
	// update step
	step = step+1;
 } // main loop
} // gillespe_evolve()

/***
 * Main Function
 ***/
int main(int argc, char * argv[])
{
double X0, Y0; // IC

if(argc != 5)
{
	printf("Usage: mutualism <a> <X0> <Y0> <STEPS>\n");
	return 2;
}

// Set system size
aa = atof(argv[1]);
X0 = atof(argv[2]);
Y0 = atof(argv[3]);
tot_time = atof(argv[4]);

// Set T_SAMP
t_samp = T_SAMP;

// Init random generator
srand(time(NULL));
seed = (unsigned long int)rand();
rgT = gsl_rng_default; // default = Mersenne Twister
rg = gsl_rng_alloc (rgT);
gsl_rng_set (rg, seed);

// Init molecole
mol = (int *)malloc(SPECIES*sizeof(int));
if(mol == NULL) return 123;

// Init system around the fixed point
mol[0] = X0*V;
mol[1] = Y0*V;

// Gillespie
// out = fopen("/dev/null", "w");
// tot_time = TRANS;
// gillespie_evolve(); // take a measure

out = stdout;
//tot_time = TIME;
gillespie_evolve(); // take a measure

// quit
fclose(out);
gsl_rng_free (rg);
return 0;
} // main()
