# Supplementary material for: Resource Availability Modulates the Cooperative and Competitive Nature of a Microbial Cross-Feeding Mutualism
Source: PLoS Biol. 2016 Aug 24;14(8):e1002540. doi: 10.1371/journal.pbio.1002540 (PMC4996419; doi:10.1371/journal.pbio.1002540)
Supplement: S2 Information — “SM_analytical_treatment.cdf” contains the same code, but for the freely available software CDF interactive player. “SM_analytical_treatment.pdf” contains the PDF version and the figures of the same code. “Mutualism.c” contains the code written in ‘C’ used to perform stochastic simulations used to generate Fig 4I–4V. (ZIP) [file pbio.1002540.s011.zip › S2Information/SM_analytical_treatment.nb]

(* Content-type: application/vnd.wolfram.mathematica *)

(*** Wolfram Notebook File ***)
(* http://www.wolfram.com/nb *)

(* CreatedBy='Mathematica 10.3' *)

(*CacheID: 234*)
(* Internal cache information:
NotebookFileLineBreakTest
NotebookFileLineBreakTest
NotebookDataPosition[       158,          7]
NotebookDataLength[    192686,       4437]
NotebookOptionsPosition[    185574,       4207]
NotebookOutlinePosition[    186017,       4226]
CellTagsIndexPosition[    185974,       4223]
WindowFrame->Normal*)

(* Beginning of Notebook Content *)
Notebook[{
Cell[TextData[{
 "Supplementary Material for the manuscript \
\[OpenCurlyDoubleQuote]Environmental quality modulates the cooperative and \
competitive nature of a microbial cross-feeding mutualism\
\[CloseCurlyDoubleQuote]\nThis ",
 StyleBox["Mathematica",
  FontSlant->"Italic"],
 " file contains analytical calculations used to derive fixed point \
concentrations and corresponding eigenvalues/eigenvectors.\nPlease address \
any queries about this SM to Tommaso Biancalani - <tommasob@mit.edu>"
}], "Text",
 CellChangeTimes->{{3.664026266310829*^9, 3.6640263404821663`*^9}, {
  3.664198257747738*^9, 3.664198263214806*^9}, {3.664200470747725*^9, 
  3.664200496678872*^9}}],

Cell[CellGroupData[{

Cell["Cross-feeding mutualism ODEs model - Analytical treatment", "Section",
 CellChangeTimes->{{3.654517577021887*^9, 3.6545175793162127`*^9}, {
  3.654603526553035*^9, 3.654603526889267*^9}, {3.654604585263364*^9, 
  3.654604589942113*^9}, {3.654860701077853*^9, 3.654860705475362*^9}, {
  3.6570233655261393`*^9, 3.657023377937434*^9}, {3.661789001065806*^9, 
  3.661789006773247*^9}, {3.664026346635932*^9, 3.664026353948531*^9}}],

Cell["Co-culture and monoculture equations", "Text",
 CellChangeTimes->{{3.6640263569634237`*^9, 3.664026367358431*^9}}],

Cell[BoxData[{
 RowBox[{
  RowBox[{"xRHS", "=", 
   RowBox[{
    RowBox[{"r1", " ", "X", " ", 
     FractionBox[
      RowBox[{"Y", "+", "a"}], 
      RowBox[{"Y", "+", "a", "+", "k"}]], 
     RowBox[{"(", 
      RowBox[{"1", "-", "X", "-", "Y"}], ")"}]}], "-", 
    RowBox[{"\[Delta]", " ", "X"}]}]}], ";", 
  RowBox[{"yRHS", "=", 
   RowBox[{
    RowBox[{"r2", " ", "Y", " ", 
     FractionBox[
      RowBox[{
       RowBox[{"\[Beta]", " ", "X"}], "+", "a"}], 
      RowBox[{
       RowBox[{"\[Beta]", " ", "X"}], "+", "a", "+", "k"}]], 
     RowBox[{"(", 
      RowBox[{"1", "-", "X", "-", "Y"}], ")"}]}], "-", 
    RowBox[{"\[Delta]", " ", "Y"}]}]}], ";"}], "\[IndentingNewLine]", 
 RowBox[{
  RowBox[{"mRHS", "=", 
   RowBox[{
    RowBox[{"r", " ", "m", " ", 
     FractionBox["a", 
      RowBox[{"a", "+", "k"}]], 
     RowBox[{"(", 
      RowBox[{"1", "-", "m"}], ")"}]}], "-", 
    RowBox[{"\[Delta]", " ", "m"}]}]}], ";"}]}], "Input",
 CellChangeTimes->{{3.654883694662157*^9, 3.654883739259665*^9}, {
   3.654883972469241*^9, 3.65488399760351*^9}, {3.654953716304625*^9, 
   3.6549537437420597`*^9}, 3.654953904913311*^9, {3.654954102843721*^9, 
   3.6549541247891703`*^9}, {3.654954207310731*^9, 3.654954207456037*^9}, {
   3.655034391571743*^9, 3.655034394383151*^9}}],

Cell[CellGroupData[{

Cell["Analysis of monoculture equation", "Subsection",
 CellChangeTimes->{{3.654883759262032*^9, 3.654883765292704*^9}, 
   3.654954097361429*^9, 3.654954382838189*^9, {3.664026372184791*^9, 
   3.6640263767186337`*^9}}],

Cell["Fixed points", "Text",
 CellChangeTimes->{{3.664026394066722*^9, 3.664026395292555*^9}}],

Cell[BoxData[
 RowBox[{
  RowBox[{"fpsm", "=", 
   RowBox[{"Simplify", "[", 
    RowBox[{"Solve", "[", 
     RowBox[{
      RowBox[{"{", 
       RowBox[{"mRHS", "\[Equal]", "0"}], "}"}], ",", 
      RowBox[{"{", "m", "}"}], ",", "Reals"}], "]"}], "]"}]}], ";"}]], "Input",\

 CellChangeTimes->{{3.654603922785842*^9, 3.654603925130862*^9}, {
   3.654603982007943*^9, 3.6546040330065527`*^9}, {3.654604145805717*^9, 
   3.654604145984458*^9}, 3.654604266512658*^9, {3.654604318502013*^9, 
   3.654604319816741*^9}, {3.654883788985774*^9, 3.654883790357388*^9}, 
   3.65488389679877*^9, {3.654883982571412*^9, 3.65488399319171*^9}, {
   3.654954135488473*^9, 3.654954141495652*^9}}],

Cell[CellGroupData[{

Cell[BoxData[
 RowBox[{"fpsm", "//", "Length"}]], "Input",
 CellChangeTimes->{{3.6544530829404793`*^9, 3.654453099474043*^9}, {
   3.654453384440233*^9, 3.654453385507826*^9}, {3.654453492624618*^9, 
   3.65445350406632*^9}, {3.654453767509145*^9, 3.654453777117185*^9}, {
   3.654453852486474*^9, 3.6544538740293627`*^9}, {3.6544539467306337`*^9, 
   3.654453967096656*^9}, {3.6544544601495047`*^9, 3.6544544620425*^9}, {
   3.6546043229453783`*^9, 3.654604323867484*^9}, 3.6548838984067917`*^9, {
   3.654884006264749*^9, 3.654884006332012*^9}}],

Cell[BoxData["2"], "Output",
 CellChangeTimes->{{3.654453969589531*^9, 3.654453990161504*^9}, 
   3.654454303334041*^9, 3.6544544623860188`*^9, 3.654511694717556*^9, 
   3.654514272714061*^9, 3.654515862080984*^9, 3.654521112915614*^9, 
   3.654531552231689*^9, 3.654541067206338*^9, 3.654602022236505*^9, 
   3.6546037296148357`*^9, 3.654604324161075*^9, 3.654604372210387*^9, 
   3.654604410674582*^9, 3.654604902292281*^9, 3.654610986559807*^9, 
   3.6548837914170837`*^9, {3.654883900020722*^9, 3.65488392273276*^9}, {
   3.6548840037182407`*^9, 3.654884015998334*^9}, 3.6549525660069933`*^9, 
   3.654952733280504*^9, 3.654952834383258*^9, {3.654953897310727*^9, 
   3.6549539616447906`*^9}, {3.6549541316645107`*^9, 3.654954142462036*^9}, 
   3.6549542111308603`*^9, 3.654954542220193*^9, 3.6550334016896887`*^9, 
   3.655033685939739*^9, 3.655034309026943*^9, 3.655034400310562*^9, 
   3.655034983605402*^9, 3.655035994030788*^9, 3.65503611776394*^9, 
   3.6550369940025587`*^9, 3.655037060660643*^9, 3.655037205340798*^9, 
   3.6550428796953173`*^9, 3.655043212072136*^9, 3.655052544852598*^9, 
   3.6550612691285057`*^9, 3.655117267506813*^9, 3.655128578532679*^9, 
   3.655128723370669*^9, 3.6552051219551067`*^9, 3.655207436986349*^9, 
   3.6552087248676653`*^9, 3.655292704365156*^9, 3.655296623835596*^9, 
   3.65531249243941*^9, 3.655480355210896*^9, 3.655481638536668*^9, 
   3.656185658660977*^9, 3.656847437623528*^9, 3.656869022287588*^9, 
   3.656869550381947*^9, 3.6568696407594023`*^9, 3.656952933261527*^9, 
   3.657064541129274*^9, 3.6570646103457947`*^9, 3.657076359184248*^9, 
   3.6574518410382347`*^9, 3.6575519135530148`*^9, 3.657828034516282*^9, 
   3.658147512482445*^9, 3.659357495820331*^9, 3.659442685758587*^9, 
   3.661777091798738*^9, 3.661778340575383*^9, 3.661782214318657*^9, 
   3.6617889931844797`*^9, 3.661791445457183*^9, 3.661792440335946*^9, 
   3.661792622865408*^9, 3.6617927896343937`*^9, 3.661793345221182*^9, 
   3.661794015095107*^9, 3.661862689816637*^9, 3.661865203671102*^9, 
   3.661881554502632*^9, 3.661957947688637*^9, 3.662033326774981*^9, 
   3.66203874516687*^9, 3.662123901507721*^9, 3.6622048269113283`*^9, 
   3.662222637420599*^9, 3.662294494821628*^9, 3.66230904084825*^9, 
   3.66230909511362*^9, 3.6623126345618668`*^9, 3.662316048878201*^9, 
   3.6623880332850113`*^9, 3.662388215496913*^9, 3.6623986087249517`*^9, 
   3.6634116284748793`*^9, 3.66359957473077*^9, {3.663599726480728*^9, 
   3.6635997340958223`*^9}, 3.663676753992196*^9, 3.6638606865073223`*^9, 
   3.664025919379848*^9, 3.664026459965178*^9, 3.664195831827084*^9, 
   3.664196006363513*^9, 3.664892476057563*^9, 3.667580417156498*^9}]
}, Open  ]],

Cell[CellGroupData[{

Cell[BoxData[
 RowBox[{"fpsm", "//", "Normal"}]], "Input",
 CellChangeTimes->{{3.6568699699382467`*^9, 3.6568699854759197`*^9}}],

Cell[BoxData[
 RowBox[{"{", 
  RowBox[{
   RowBox[{"{", 
    RowBox[{"m", "\[Rule]", "0"}], "}"}], ",", 
   RowBox[{"{", 
    RowBox[{"m", "\[Rule]", 
     FractionBox[
      RowBox[{
       RowBox[{"a", " ", "r"}], "-", 
       RowBox[{"a", " ", "\[Delta]"}], "-", 
       RowBox[{"k", " ", "\[Delta]"}]}], 
      RowBox[{"a", " ", "r"}]]}], "}"}]}], "}"}]], "Output",
 CellChangeTimes->{{3.656869970955666*^9, 3.656869985718878*^9}, 
   3.656952933927376*^9, 3.657064541180797*^9, 3.6570646104129477`*^9, 
   3.657076359246014*^9, 3.65745184106768*^9, 3.657551913606701*^9, 
   3.657828034543954*^9, 3.658147512515924*^9, 3.659357495866884*^9, 
   3.6594426857860937`*^9, 3.6617770918709803`*^9, 3.661778340618128*^9, 
   3.6617822143658524`*^9, 3.661788993238123*^9, 3.661791445534706*^9, 
   3.6617924403839397`*^9, 3.661792622941937*^9, 3.6617927897046213`*^9, 
   3.661793345255439*^9, 3.661794015157737*^9, 3.661862689865844*^9, 
   3.66186520372836*^9, 3.661881554560294*^9, 3.661957947750289*^9, 
   3.662033326856962*^9, 3.662038745216711*^9, 3.662123901582062*^9, 
   3.662204826956476*^9, 3.662222637461989*^9, 3.662294494880891*^9, 
   3.662309040932707*^9, 3.662309095161272*^9, 3.66231263461311*^9, 
   3.662316048957999*^9, 3.662388033333036*^9, 3.662388215545472*^9, 
   3.66239860877524*^9, 3.663411628516979*^9, 3.663599574765201*^9, {
   3.663599726534699*^9, 3.663599734129722*^9}, 3.66367675404478*^9, 
   3.6638606865622253`*^9, 3.664025919450923*^9, 3.664026460695252*^9, 
   3.664195833102997*^9, 3.6641960064042063`*^9, 3.664892476097721*^9, 
   3.667580417176075*^9}]
}, Open  ]],

Cell[BoxData[{
 RowBox[{
  RowBox[{"fp1mval", "=", 
   RowBox[{
    RowBox[{"(", 
     RowBox[{
      RowBox[{"fpsm", "\[LeftDoubleBracket]", "1", "\[RightDoubleBracket]"}], 
      "//", "Normal"}], ")"}], "//", "Simplify"}]}], 
  ";"}], "\[IndentingNewLine]", 
 RowBox[{
  RowBox[{"fp2mval", "=", 
   RowBox[{
    RowBox[{"(", 
     RowBox[{
      RowBox[{"fpsm", "\[LeftDoubleBracket]", "2", "\[RightDoubleBracket]"}], 
      "//", "Normal"}], ")"}], "//", "Simplify"}]}], ";"}]}], "Input",
 CellChangeTimes->{{3.654520464493988*^9, 3.6545204875116787`*^9}, {
  3.6546044541827707`*^9, 3.654604459548451*^9}, {3.654883795352881*^9, 
  3.654883795870172*^9}, {3.654883902198153*^9, 3.654883909398306*^9}, {
  3.6548840207897873`*^9, 3.654884038620757*^9}, {3.654954145322502*^9, 
  3.654954146053553*^9}}],

Cell["Stability domains of the two fixed points", "Text",
 CellChangeTimes->{{3.664026422495764*^9, 3.664026427681409*^9}}],

Cell[BoxData[{
 RowBox[{
  RowBox[{"Dm1", "=", 
   RowBox[{
    RowBox[{
     RowBox[{"Simplify", "[", 
      RowBox[{"D", "[", 
       RowBox[{"mRHS", ",", "m"}], "]"}], "]"}], "/.", "fp1mval"}], "//", 
    "Simplify"}]}], ";"}], "\[IndentingNewLine]", 
 RowBox[{
  RowBox[{"Dm2", "=", 
   RowBox[{
    RowBox[{
     RowBox[{"Simplify", "[", 
      RowBox[{"D", "[", 
       RowBox[{"mRHS", ",", "m"}], "]"}], "]"}], "/.", "fp2mval"}], "//", 
    "Simplify"}]}], ";"}]}], "Input",
 CellChangeTimes->{{3.6545155748938704`*^9, 3.654515583678506*^9}, {
  3.654515754603503*^9, 3.65451579777138*^9}, {3.6545205912199917`*^9, 
  3.654520612031829*^9}, {3.654550254732148*^9, 3.654550262089056*^9}, {
  3.6548839273205853`*^9, 3.654883950777502*^9}, {3.654952577895993*^9, 
  3.6549526183519917`*^9}, {3.654954160103785*^9, 3.654954236515329*^9}}],

Cell[CellGroupData[{

Cell[BoxData[
 RowBox[{"fp1mStabNodeDom", "=", 
  RowBox[{"Reduce", "[", 
   RowBox[{
    RowBox[{"{", 
     RowBox[{
      RowBox[{"Dm1", "<", "0"}], ",", 
      RowBox[{"a", ">", "0"}], ",", 
      RowBox[{"k", ">", "0"}], ",", 
      RowBox[{"0", "<", "\[Delta]", "<", "1"}], ",", 
      RowBox[{"r", ">", "0"}]}], "}"}], ",", "a"}], "]"}]}]], "Input",
 CellChangeTimes->{{3.654515962658889*^9, 3.65451597351501*^9}, {
   3.654516996541565*^9, 3.65451700250285*^9}, {3.654520669443737*^9, 
   3.6545206696122093`*^9}, {3.6546050381769247`*^9, 3.654605038625195*^9}, {
   3.65488383413374*^9, 3.6548838490533667`*^9}, {3.65495278491261*^9, 
   3.654952786126639*^9}, {3.65495397033374*^9, 3.654953975452338*^9}, {
   3.654954238463402*^9, 3.654954243107944*^9}, {3.6549543441140823`*^9, 
   3.654954348804356*^9}, 3.6640264366155987`*^9}],

Cell[BoxData[
 RowBox[{
  RowBox[{"(", 
   RowBox[{
    RowBox[{"0", "<", "r", "\[LessEqual]", "1"}], "&&", 
    RowBox[{"(", 
     RowBox[{
      RowBox[{"(", 
       RowBox[{
        RowBox[{"0", "<", "\[Delta]", "<", "r"}], "&&", 
        RowBox[{"k", ">", "0"}], "&&", 
        RowBox[{"0", "<", "a", "<", 
         RowBox[{"-", 
          FractionBox[
           RowBox[{"k", " ", "\[Delta]"}], 
           RowBox[{
            RowBox[{"-", "r"}], "+", "\[Delta]"}]]}]}]}], ")"}], "||", 
      RowBox[{"(", 
       RowBox[{
        RowBox[{"r", "\[LessEqual]", "\[Delta]", "<", "1"}], "&&", 
        RowBox[{"k", ">", "0"}], "&&", 
        RowBox[{"a", ">", "0"}]}], ")"}]}], ")"}]}], ")"}], "||", 
  RowBox[{"(", 
   RowBox[{
    RowBox[{"r", ">", "1"}], "&&", 
    RowBox[{"0", "<", "\[Delta]", "<", "1"}], "&&", 
    RowBox[{"k", ">", "0"}], "&&", 
    RowBox[{"0", "<", "a", "<", 
     RowBox[{"-", 
      FractionBox[
       RowBox[{"k", " ", "\[Delta]"}], 
       RowBox[{
        RowBox[{"-", "r"}], "+", "\[Delta]"}]]}]}]}], ")"}]}]], "Output",
 CellChangeTimes->{
  3.6548838498070917`*^9, {3.654952774578279*^9, 3.654952786753083*^9}, 
   3.6549528435199633`*^9, {3.6549539172803087`*^9, 3.654953975823411*^9}, 
   3.6549542435661*^9, 3.654954307997473*^9, {3.6549543447292547`*^9, 
   3.654954349048524*^9}, 3.654954542327182*^9, 3.655033405245347*^9, 
   3.655033686106333*^9, 3.655034309126645*^9, 3.65503440511168*^9, 
   3.655034983650489*^9, 3.65503599417525*^9, 3.655036120233286*^9, 
   3.655036997735352*^9, 3.6550370607649117`*^9, 3.65503720768783*^9, 
   3.655042879904393*^9, 3.655043212240283*^9, 3.6550525450508127`*^9, 
   3.65506126929348*^9, 3.655117267652926*^9, 3.655128578660405*^9, 
   3.655128723544572*^9, 3.655205122147182*^9, 3.655207437160995*^9, 
   3.655208725036632*^9, 3.6552927242155943`*^9, 3.655292837905098*^9, 
   3.655296624039853*^9, 3.65531249256712*^9, 3.6554803553398123`*^9, 
   3.655481638708001*^9, 3.6561856588325443`*^9, 3.656847437756434*^9, 
   3.65686902244374*^9, 3.656869550527075*^9, 3.6568696428595667`*^9, 
   3.6569529360503473`*^9, 3.657064541425529*^9, 3.657064610832493*^9, 
   3.657076359510495*^9, 3.657451841218011*^9, 3.6575519138166103`*^9, 
   3.657828034678787*^9, 3.65814751264963*^9, 3.65935749602181*^9, 
   3.659442685946725*^9, 3.661777092139986*^9, 3.6617783408674183`*^9, 
   3.661782214594008*^9, 3.661788993491034*^9, 3.661791445857513*^9, 
   3.661792440663651*^9, 3.661792623158016*^9, 3.661792790005821*^9, 
   3.6617933454286633`*^9, 3.66179401541929*^9, 3.661862690093031*^9, 
   3.6618652039628887`*^9, 3.6618815548427763`*^9, 3.661957948067607*^9, 
   3.662033327169177*^9, 3.66203874550742*^9, 3.662123901810586*^9, 
   3.6622048271849546`*^9, 3.662222637673513*^9, 3.662294495158061*^9, 
   3.662309041318981*^9, 3.662309095407497*^9, 3.662312634873075*^9, 
   3.662316049140432*^9, 3.662388033518428*^9, 3.6623882157609367`*^9, 
   3.662398608977933*^9, 3.663411628716877*^9, 3.6635995749323597`*^9, {
   3.6635997267197037`*^9, 3.663599734301917*^9}, 3.663676754342162*^9, 
   3.66386068682509*^9, 3.664025919812999*^9, 3.664026441419615*^9, 
   3.664026477345826*^9, 3.664195835345868*^9, 3.664196006527066*^9, 
   3.6648924762329273`*^9, 3.6675804172958097`*^9}]
}, Open  ]],

Cell[CellGroupData[{

Cell[BoxData[
 RowBox[{"fp2mStabNodeDom", "=", 
  RowBox[{"Reduce", "[", 
   RowBox[{
    RowBox[{"{", 
     RowBox[{
      RowBox[{"Dm2", ">", "0"}], ",", 
      RowBox[{"a", ">", "0"}], ",", 
      RowBox[{"k", ">", "0"}], ",", 
      RowBox[{"0", "<", "\[Delta]", "<", "1"}], ",", 
      RowBox[{"r", ">", "0"}]}], "}"}], ",", "a"}], "]"}]}]], "Input",
 CellChangeTimes->{{3.6549543389612503`*^9, 3.654954361204269*^9}, 
   3.664026439709077*^9}],

Cell[BoxData[
 RowBox[{
  RowBox[{"(", 
   RowBox[{
    RowBox[{"0", "<", "r", "\[LessEqual]", "1"}], "&&", 
    RowBox[{"(", 
     RowBox[{
      RowBox[{"(", 
       RowBox[{
        RowBox[{"0", "<", "\[Delta]", "<", "r"}], "&&", 
        RowBox[{"k", ">", "0"}], "&&", 
        RowBox[{"0", "<", "a", "<", 
         RowBox[{"-", 
          FractionBox[
           RowBox[{"k", " ", "\[Delta]"}], 
           RowBox[{
            RowBox[{"-", "r"}], "+", "\[Delta]"}]]}]}]}], ")"}], "||", 
      RowBox[{"(", 
       RowBox[{
        RowBox[{"r", "\[LessEqual]", "\[Delta]", "<", "1"}], "&&", 
        RowBox[{"k", ">", "0"}], "&&", 
        RowBox[{"a", ">", "0"}]}], ")"}]}], ")"}]}], ")"}], "||", 
  RowBox[{"(", 
   RowBox[{
    RowBox[{"r", ">", "1"}], "&&", 
    RowBox[{"0", "<", "\[Delta]", "<", "1"}], "&&", 
    RowBox[{"k", ">", "0"}], "&&", 
    RowBox[{"0", "<", "a", "<", 
     RowBox[{"-", 
      FractionBox[
       RowBox[{"k", " ", "\[Delta]"}], 
       RowBox[{
        RowBox[{"-", "r"}], "+", "\[Delta]"}]]}]}]}], ")"}]}]], "Output",
 CellChangeTimes->{{3.654954341847094*^9, 3.654954361660809*^9}, 
   3.6549545423993692`*^9, 3.655033413203638*^9, 3.655033686153075*^9, 
   3.65503430917288*^9, 3.655034417582109*^9, 3.655034983725246*^9, 
   3.655035994218642*^9, 3.6550361216783953`*^9, {3.655037001076062*^9, 
   3.6550370089512157`*^9}, 3.655037060862015*^9, {3.65503719426895*^9, 
   3.655037209355317*^9}, 3.6550428799416857`*^9, 3.655043212298209*^9, 
   3.655052545130772*^9, 3.655061269366191*^9, 3.655117267731455*^9, 
   3.655128578742982*^9, 3.65512872361233*^9, 3.655205122230431*^9, 
   3.6552074372360992`*^9, 3.655208725088355*^9, 3.6552928826056767`*^9, 
   3.6552966241245623`*^9, 3.655312492614773*^9, 3.655480355388034*^9, 
   3.655481638757622*^9, 3.65618565888486*^9, 3.656847437783435*^9, 
   3.656869022473918*^9, 3.656869550567709*^9, 3.656869644229082*^9, 
   3.656952937264353*^9, 3.657064541520362*^9, 3.657064610920278*^9, 
   3.6570763595939903`*^9, 3.657451841262632*^9, 3.657551913870797*^9, 
   3.657828034713777*^9, 3.658147512698374*^9, 3.659357496062663*^9, 
   3.6594426859879417`*^9, 3.661777092191661*^9, 3.661778340947448*^9, 
   3.661782214649323*^9, 3.66178899356289*^9, 3.661791445930847*^9, 
   3.661792440713936*^9, 3.661792623218192*^9, 3.6617927900939007`*^9, 
   3.661793345489251*^9, 3.661794015479678*^9, 3.6618626901373243`*^9, 
   3.661865204022415*^9, 3.661881554932006*^9, 3.661957948157281*^9, 
   3.6620333272674093`*^9, 3.662038745582593*^9, 3.66212390185495*^9, 
   3.662204827226885*^9, 3.662222637757636*^9, 3.662294495215102*^9, 
   3.662309041384576*^9, 3.6623090954740133`*^9, 3.662312634946628*^9, 
   3.662316049208373*^9, 3.662388033562958*^9, 3.662388215866053*^9, 
   3.662398609024951*^9, 3.66341162877348*^9, 3.6635995749746513`*^9, {
   3.663599726776411*^9, 3.663599734341794*^9}, 3.66367675443347*^9, 
   3.663860686920858*^9, 3.664025919848856*^9, 3.664026483995839*^9, 
   3.664195836008857*^9, 3.664196006548792*^9, 3.664892476255803*^9, 
   3.667580417315322*^9}]
}, Open  ]],

Cell["Supplemented a.a. thresholds for monoculture instability", "Text",
 CellChangeTimes->{{3.6640264877910433`*^9, 3.66402648879171*^9}, {
  3.664026525817155*^9, 3.664026536548368*^9}}],

Cell[BoxData[
 RowBox[{
  RowBox[{"ac1X", "=", 
   RowBox[{"k", 
    FractionBox["\[Delta]", 
     RowBox[{"r1", "-", "\[Delta]"}]]}]}], ";", 
  RowBox[{"ac1Y", "=", 
   RowBox[{"k", 
    FractionBox["\[Delta]", 
     RowBox[{"r2", "-", "\[Delta]"}]]}]}], ";"}]], "Input",
 CellChangeTimes->{{3.654953988345955*^9, 3.654954000034088*^9}, {
  3.655034407985694*^9, 3.655034412338859*^9}, {3.655037007696834*^9, 
  3.65503700775119*^9}, {3.655037178972661*^9, 3.655037192732057*^9}}]
}, Open  ]],

Cell[CellGroupData[{

Cell["Parameter values", "Subsection",
 CellChangeTimes->{{3.655036095860627*^9, 3.655036106210185*^9}}],

Cell[BoxData[
 RowBox[{
  RowBox[{"r1", "=", "1"}], ";", 
  RowBox[{"r2", "=", 
   RowBox[{"1", "-", "\[Epsilon]"}]}], ";", 
  RowBox[{"\[Beta]", "=", "2"}], ";", 
  RowBox[{"\[Delta]", "=", 
   FractionBox["1", "2"]}], ";", 
  RowBox[{"k", "=", 
   FractionBox["3", "25"]}], ";", 
  RowBox[{"\[Epsilon]", "=", 
   FractionBox["3", "40"]}], ";"}]], "Input",
 CellChangeTimes->{{3.654453472497912*^9, 3.654453487764192*^9}, {
   3.6544537926097527`*^9, 3.654453793317905*^9}, {3.654453895709523*^9, 
   3.65445389581009*^9}, {3.654453983238628*^9, 3.6544539851509123`*^9}, {
   3.6545410618561783`*^9, 3.654541062687022*^9}, {3.6546035349455633`*^9, 
   3.654603589669331*^9}, {3.65460371234438*^9, 3.654603727801548*^9}, {
   3.6546042721821012`*^9, 3.6546042771771107`*^9}, {3.6546043454070272`*^9, 
   3.654604354558393*^9}, {3.654859483890113*^9, 3.6548594845987577`*^9}, {
   3.655035955836543*^9, 3.655035965694387*^9}, {3.655061270842013*^9, 
   3.655061271448318*^9}, 3.6558239333143063`*^9, 3.6640265504886227`*^9, 
   3.6641959435533113`*^9, 3.664196065887236*^9}]
}, Open  ]],

Cell[CellGroupData[{

Cell["Fixed points and Jacobian matrices of co-culture equations", \
"Subsection",
 CellChangeTimes->{{3.654520498200222*^9, 3.654520499673244*^9}, {
  3.6546020015334473`*^9, 3.654602015281527*^9}, {3.6640265590272007`*^9, 
  3.6640265697588253`*^9}, {3.664026765847074*^9, 3.664026772237205*^9}}],

Cell["Fixed points expressions", "Text",
 CellChangeTimes->{{3.664026660363698*^9, 3.664026672448917*^9}}],

Cell[BoxData[
 RowBox[{
  RowBox[{"fps", "=", 
   RowBox[{"Simplify", "[", 
    RowBox[{"Solve", "[", 
     RowBox[{
      RowBox[{"{", 
       RowBox[{
        RowBox[{"xRHS", "\[Equal]", "0"}], ",", 
        RowBox[{"yRHS", "\[Equal]", "0"}]}], "}"}], ",", 
      RowBox[{"{", 
       RowBox[{"X", ",", "Y"}], "}"}], ",", "Reals"}], "]"}], "]"}]}], 
  ";"}]], "Input",
 CellChangeTimes->{{3.654603922785842*^9, 3.654603925130862*^9}, {
   3.654603982007943*^9, 3.6546040330065527`*^9}, {3.654604145805717*^9, 
   3.654604145984458*^9}, 3.654604266512658*^9, {3.654604318502013*^9, 
   3.654604319816741*^9}, {3.6641959450158253`*^9, 3.664195946815757*^9}}],

Cell[CellGroupData[{

Cell[BoxData[
 RowBox[{"fps", "//", "Length"}]], "Input",
 CellChangeTimes->{{3.6544530829404793`*^9, 3.654453099474043*^9}, {
  3.654453384440233*^9, 3.654453385507826*^9}, {3.654453492624618*^9, 
  3.65445350406632*^9}, {3.654453767509145*^9, 3.654453777117185*^9}, {
  3.654453852486474*^9, 3.6544538740293627`*^9}, {3.6544539467306337`*^9, 
  3.654453967096656*^9}, {3.6544544601495047`*^9, 3.6544544620425*^9}, {
  3.6546043229453783`*^9, 3.654604323867484*^9}}],

Cell[BoxData["6"], "Output",
 CellChangeTimes->{{3.654453969589531*^9, 3.654453990161504*^9}, 
   3.654454303334041*^9, 3.6544544623860188`*^9, 3.654511694717556*^9, 
   3.654514272714061*^9, 3.654515862080984*^9, 3.654521112915614*^9, 
   3.654531552231689*^9, 3.654541067206338*^9, 3.654602022236505*^9, 
   3.6546037296148357`*^9, 3.654604324161075*^9, 3.654604372210387*^9, 
   3.654604410674582*^9, 3.654604902292281*^9, 3.654610986559807*^9, 
   3.654954550806569*^9, 3.655033689158619*^9, 3.655034314644092*^9, 
   3.65503442802479*^9, 3.655034989735952*^9, 3.655035999676031*^9, 
   3.655036141345236*^9, 3.655037067655065*^9, 3.655037220195128*^9, 
   3.655042890501519*^9, 3.6550432229889297`*^9, 3.655052555559575*^9, 
   3.655061278397275*^9, 3.655117280067667*^9, 3.65511735158554*^9, 
   3.65512858977314*^9, 3.6551287261896763`*^9, 3.655205124816863*^9, 
   3.655207445969195*^9, 3.655208727630287*^9, 3.655292921318767*^9, 
   3.655296451678823*^9, 3.655296627345256*^9, 3.655312495181965*^9, 
   3.6554803579159*^9, 3.655481641384862*^9, 3.6561856766440268`*^9, 
   3.656847440365378*^9, 3.6568690250541763`*^9, 3.6568695531524487`*^9, 
   3.656869662508898*^9, 3.6569529515317087`*^9, 3.657064555583859*^9, 
   3.6570646145386763`*^9, 3.657076363046356*^9, 3.657451843846225*^9, 
   3.657551917167004*^9, 3.657828037323386*^9, 3.658147515514583*^9, 
   3.659357498680727*^9, 3.659442688537249*^9, 3.66177709484694*^9, 
   3.661778343565222*^9, 3.66178221720745*^9, 3.661788996137534*^9, 
   3.661791448589239*^9, 3.661792443339896*^9, 3.661792625852586*^9, 
   3.661792792771873*^9, 3.661793348092639*^9, 3.661794018080719*^9, 
   3.661862693289979*^9, 3.661865206863968*^9, 3.6618815581880302`*^9, 
   3.661957951472712*^9, 3.662033331216154*^9, 3.662038748761973*^9, 
   3.662123904588771*^9, 3.662204829792489*^9, 3.6622226403857727`*^9, 
   3.662294497867117*^9, 3.66230904411975*^9, 3.662309098076741*^9, 
   3.662312637622266*^9, 3.662316052188693*^9, 3.662388036272266*^9, 
   3.662388218452417*^9, 3.662398611578252*^9, 3.663411631338582*^9, 
   3.663599577580441*^9, {3.6635997300333033`*^9, 3.6635997370266447`*^9}, 
   3.663676757853066*^9, 3.6638606906901627`*^9, 3.664025922841436*^9, 
   3.66402665505818*^9, 3.664892478795761*^9, 3.667580419971033*^9}]
}, Open  ]],

Cell[BoxData[{
 RowBox[{
  RowBox[{"fp1val", "=", 
   RowBox[{
    RowBox[{"(", 
     RowBox[{
      RowBox[{"fps", "\[LeftDoubleBracket]", "1", "\[RightDoubleBracket]"}], "//",
       "Normal"}], ")"}], "//", "Simplify"}]}], 
  ";"}], "\[IndentingNewLine]", 
 RowBox[{
  RowBox[{"fp2val", "=", 
   RowBox[{
    RowBox[{"(", 
     RowBox[{
      RowBox[{"fps", "\[LeftDoubleBracket]", "2", "\[RightDoubleBracket]"}], "//",
       "Normal"}], ")"}], "//", "Simplify"}]}], 
  ";"}], "\[IndentingNewLine]", 
 RowBox[{
  RowBox[{"fp3val", "=", 
   RowBox[{
    RowBox[{"(", 
     RowBox[{
      RowBox[{"fps", "\[LeftDoubleBracket]", "3", "\[RightDoubleBracket]"}], "//",
       "Normal"}], ")"}], "//", "Simplify"}]}], 
  ";"}], "\[IndentingNewLine]", 
 RowBox[{
  RowBox[{"fp4val", "=", 
   RowBox[{"FullSimplify", "[", 
    RowBox[{
     RowBox[{"(", 
      RowBox[{
       RowBox[{"fps", "\[LeftDoubleBracket]", "4", "\[RightDoubleBracket]"}], 
       "//", "Normal"}], ")"}], ",", 
     RowBox[{"Assumptions", "\[Rule]", 
      RowBox[{"{", 
       RowBox[{"a", ">", "0"}], "}"}]}]}], "]"}]}], 
  ";"}], "\[IndentingNewLine]", 
 RowBox[{
  RowBox[{"fp5val", "=", 
   RowBox[{"FullSimplify", "[", 
    RowBox[{
     RowBox[{"(", 
      RowBox[{
       RowBox[{"fps", "\[LeftDoubleBracket]", "5", "\[RightDoubleBracket]"}], 
       "//", "Normal"}], ")"}], ",", 
     RowBox[{"Assumptions", "\[Rule]", 
      RowBox[{"{", 
       RowBox[{"a", ">", "0"}], "}"}]}]}], "]"}]}], 
  ";"}], "\[IndentingNewLine]", 
 RowBox[{
  RowBox[{"fp6val", "=", 
   RowBox[{"FullSimplify", "[", 
    RowBox[{
     RowBox[{"(", 
      RowBox[{
       RowBox[{"fps", "\[LeftDoubleBracket]", "6", "\[RightDoubleBracket]"}], 
       "//", "Normal"}], ")"}], ",", 
     RowBox[{"Assumptions", "\[Rule]", 
      RowBox[{"{", 
       RowBox[{"a", ">", "0"}], "}"}]}]}], "]"}]}], ";"}]}], "Input",
 CellChangeTimes->{{3.654520464493988*^9, 3.6545204875116787`*^9}, {
  3.6546044541827707`*^9, 3.654604459548451*^9}, {3.654883817977934*^9, 
  3.6548838186636343`*^9}, {3.6550431874793577`*^9, 3.655043205319479*^9}, {
  3.6641972253972893`*^9, 3.664197226622593*^9}}],

Cell["Jacobian matrices evaluated on the fixed points", "Text",
 CellChangeTimes->{{3.664026676386505*^9, 3.6640266838452997`*^9}}],

Cell[BoxData[
 RowBox[{
  RowBox[{"J", "=", 
   RowBox[{
    RowBox[{"(", GridBox[{
       {
        RowBox[{"D", "[", 
         RowBox[{"xRHS", ",", "X"}], "]"}], 
        RowBox[{"D", "[", 
         RowBox[{"xRHS", ",", "Y"}], "]"}]},
       {
        RowBox[{"D", "[", 
         RowBox[{"yRHS", ",", "X"}], "]"}], 
        RowBox[{"D", "[", 
         RowBox[{"yRHS", ",", "Y"}], "]"}]}
      }], ")"}], "//", "FullSimplify"}]}], ";"}]], "Input",
 CellChangeTimes->{{3.6545155317043333`*^9, 3.654515573753096*^9}}],

Cell[BoxData[{
 RowBox[{
  RowBox[{"J1", "=", 
   RowBox[{"J", "/.", "fp1val"}]}], ";"}], "\[IndentingNewLine]", 
 RowBox[{
  RowBox[{"det1", "=", 
   RowBox[{"FullSimplify", "[", 
    RowBox[{
     RowBox[{"Det", "[", "J1", "]"}], ",", 
     RowBox[{"Assumptions", "\[Rule]", 
      RowBox[{"{", 
       RowBox[{"a", ">", "0"}], "}"}]}]}], "]"}]}], 
  ";"}], "\[IndentingNewLine]", 
 RowBox[{
  RowBox[{"tr1", "=", 
   RowBox[{"FullSimplify", "[", 
    RowBox[{
     RowBox[{"Tr", "[", "J1", "]"}], ",", 
     RowBox[{"Assumptions", "\[Rule]", 
      RowBox[{"{", 
       RowBox[{"a", ">", "0"}], "}"}]}]}], "]"}]}], ";"}]}], "Input",
 CellChangeTimes->{{3.6545155748938704`*^9, 3.654515583678506*^9}, {
  3.654515754603503*^9, 3.65451579777138*^9}, {3.6545205912199917`*^9, 
  3.654520612031829*^9}, {3.654550254732148*^9, 3.654550262089056*^9}, {
  3.655207407771903*^9, 3.6552074134401093`*^9}, {3.655292940941553*^9, 
  3.655292945099144*^9}}],

Cell[BoxData[{
 RowBox[{
  RowBox[{"J2", "=", 
   RowBox[{"FullSimplify", "[", 
    RowBox[{
     RowBox[{"(", 
      RowBox[{"J", "/.", "fp2val"}], ")"}], ",", 
     RowBox[{"Assumptions", "\[Rule]", 
      RowBox[{"{", 
       RowBox[{"a", ">", "0"}], "}"}]}]}], "]"}]}], 
  ";"}], "\[IndentingNewLine]", 
 RowBox[{
  RowBox[{"det2", "=", 
   RowBox[{"FullSimplify", "[", 
    RowBox[{
     RowBox[{"Det", "[", "J2", "]"}], ",", 
     RowBox[{"Assumptions", "\[Rule]", 
      RowBox[{"{", 
       RowBox[{"a", ">", "0"}], "}"}]}]}], "]"}]}], 
  ";"}], "\[IndentingNewLine]", 
 RowBox[{
  RowBox[{"tr2", "=", 
   RowBox[{"FullSimplify", "[", 
    RowBox[{
     RowBox[{"Tr", "[", "J2", "]"}], ",", 
     RowBox[{"Assumptions", "\[Rule]", 
      RowBox[{"{", 
       RowBox[{"a", ">", "0"}], "}"}]}]}], "]"}]}], ";"}]}], "Input",
 CellChangeTimes->{{3.654515803509049*^9, 3.654515844359586*^9}, {
  3.654520606969934*^9, 3.654520634656637*^9}, {3.655207399299333*^9, 
  3.65520740580098*^9}, {3.655292947971291*^9, 3.65529295036296*^9}}],

Cell[BoxData[{
 RowBox[{
  RowBox[{"J3", "=", 
   RowBox[{"FullSimplify", "[", 
    RowBox[{
     RowBox[{"(", 
      RowBox[{"J", "/.", "fp3val"}], ")"}], ",", 
     RowBox[{"Assumptions", "\[Rule]", 
      RowBox[{"{", 
       RowBox[{"a", ">", "0"}], "}"}]}]}], "]"}]}], 
  ";"}], "\[IndentingNewLine]", 
 RowBox[{
  RowBox[{"det3", "=", 
   RowBox[{"FullSimplify", "[", 
    RowBox[{
     RowBox[{"Det", "[", "J3", "]"}], ",", 
     RowBox[{"Assumptions", "\[Rule]", 
      RowBox[{"{", 
       RowBox[{"a", ">", "0"}], "}"}]}]}], "]"}]}], 
  ";"}], "\[IndentingNewLine]", 
 RowBox[{
  RowBox[{"tr3", "=", 
   RowBox[{"FullSimplify", "[", 
    RowBox[{
     RowBox[{"Tr", "[", "J3", "]"}], ",", 
     RowBox[{"Assumptions", "\[Rule]", 
      RowBox[{"{", 
       RowBox[{"a", ">", "0"}], "}"}]}]}], "]"}]}], ";"}]}], "Input",
 CellChangeTimes->{{3.654515850524911*^9, 3.654515859603825*^9}, {
  3.6545206376948547`*^9, 3.654520652589826*^9}, {3.6552073922227087`*^9, 
  3.655207397610433*^9}, {3.6552929531553183`*^9, 3.655292955939145*^9}}],

Cell[BoxData[{
 RowBox[{
  RowBox[{"J4", "=", 
   RowBox[{"FullSimplify", "[", 
    RowBox[{
     RowBox[{"(", 
      RowBox[{"J", "/.", "fp4val"}], ")"}], ",", 
     RowBox[{"Assumptions", "\[Rule]", 
      RowBox[{"{", 
       RowBox[{"a", ">", "0"}], "}"}]}]}], "]"}]}], 
  ";"}], "\[IndentingNewLine]", 
 RowBox[{
  RowBox[{"det4", "=", 
   RowBox[{"FullSimplify", "[", 
    RowBox[{
     RowBox[{"Det", "[", "J4", "]"}], ",", 
     RowBox[{"Assumptions", "\[Rule]", 
      RowBox[{"{", 
       RowBox[{"a", ">", "0"}], "}"}]}]}], "]"}]}], 
  ";"}], "\[IndentingNewLine]", 
 RowBox[{
  RowBox[{"tr4", "=", 
   RowBox[{"FullSimplify", "[", 
    RowBox[{
     RowBox[{"Tr", "[", "J4", "]"}], ",", 
     RowBox[{"Assumptions", "\[Rule]", 
      RowBox[{"{", 
       RowBox[{"a", ">", "0"}], "}"}]}]}], "]"}]}], ";"}]}], "Input",
 CellChangeTimes->{{3.65451594067575*^9, 3.65451595136279*^9}, {
  3.654517005562975*^9, 3.654517008308014*^9}, {3.6545206553129168`*^9, 
  3.654520664357668*^9}, {3.654605028873147*^9, 3.6546050295011873`*^9}, {
  3.655207383998706*^9, 3.65520739050045*^9}, {3.655292959925626*^9, 
  3.655292962491571*^9}}],

Cell[BoxData[{
 RowBox[{
  RowBox[{"J5", "=", 
   RowBox[{"FullSimplify", "[", 
    RowBox[{
     RowBox[{"(", 
      RowBox[{"J", "/.", "fp5val"}], ")"}], ",", 
     RowBox[{"Assumptions", "\[Rule]", 
      RowBox[{"{", 
       RowBox[{"a", ">", "0"}], "}"}]}]}], "]"}]}], 
  ";"}], "\[IndentingNewLine]", 
 RowBox[{
  RowBox[{"det5", "=", 
   RowBox[{"FullSimplify", "[", 
    RowBox[{
     RowBox[{"Det", "[", "J5", "]"}], ",", 
     RowBox[{"Assumptions", "\[Rule]", 
      RowBox[{"{", 
       RowBox[{"a", ">", "0"}], "}"}]}]}], "]"}]}], 
  ";"}], "\[IndentingNewLine]", 
 RowBox[{
  RowBox[{"tr5", "=", 
   RowBox[{"FullSimplify", "[", 
    RowBox[{
     RowBox[{"Tr", "[", "J5", "]"}], ",", 
     RowBox[{"Assumptions", "\[Rule]", 
      RowBox[{"{", 
       RowBox[{"a", ">", "0"}], "}"}]}]}], "]"}]}], ";"}]}], "Input",
 CellChangeTimes->{{3.654515962658889*^9, 3.65451597351501*^9}, {
  3.654516996541565*^9, 3.65451700250285*^9}, {3.654520669443737*^9, 
  3.6545206696122093`*^9}, {3.6546050381769247`*^9, 3.654605038625195*^9}, {
  3.655207375628304*^9, 3.655207381083745*^9}, {3.6552929651565228`*^9, 
  3.655292967658692*^9}, {3.667580534187085*^9, 3.667580541572762*^9}}],

Cell[BoxData[{
 RowBox[{
  RowBox[{"J6", "=", 
   RowBox[{"FullSimplify", "[", 
    RowBox[{
     RowBox[{"(", 
      RowBox[{"J", "/.", "fp6val"}], ")"}], ",", 
     RowBox[{"Assumptions", "\[Rule]", 
      RowBox[{"{", 
       RowBox[{"a", ">", "0"}], "}"}]}]}], "]"}]}], 
  ";"}], "\[IndentingNewLine]", 
 RowBox[{
  RowBox[{"det6", "=", 
   RowBox[{"FullSimplify", "[", 
    RowBox[{
     RowBox[{"Det", "[", "J6", "]"}], ",", 
     RowBox[{"Assumptions", "\[Rule]", 
      RowBox[{"{", 
       RowBox[{"a", ">", "0"}], "}"}]}]}], "]"}]}], 
  ";"}], "\[IndentingNewLine]", 
 RowBox[{
  RowBox[{"tr6", "=", 
   RowBox[{"FullSimplify", "[", 
    RowBox[{
     RowBox[{"Tr", "[", "J6", "]"}], ",", 
     RowBox[{"Assumptions", "\[Rule]", 
      RowBox[{"{", 
       RowBox[{"a", ">", "0"}], "}"}]}]}], "]"}]}], ";"}]}], "Input",
 CellChangeTimes->{{3.6546110166277533`*^9, 3.654611031467229*^9}, {
  3.655037237622403*^9, 3.655037260414719*^9}, {3.655037331393964*^9, 
  3.655037331483642*^9}, {3.655292976557863*^9, 3.65529297863509*^9}}]
}, Open  ]],

Cell[CellGroupData[{

Cell["Linear stability analysis of fixed point #1", "Subsection",
 CellChangeTimes->{{3.654517510328945*^9, 3.6545175155932693`*^9}, {
  3.654520710305295*^9, 3.654520717999609*^9}, {3.654860681253476*^9, 
  3.654860695001357*^9}, {3.6548672115415297`*^9, 3.6548672317607727`*^9}, {
  3.655037620183299*^9, 3.655037628710444*^9}, {3.66402674531739*^9, 
  3.664026789843666*^9}}],

Cell["FP1 corresponds to extinction", "Text",
 CellChangeTimes->{{3.664026799012978*^9, 3.66402680447989*^9}, {
  3.66419856299691*^9, 3.664198564592084*^9}}],

Cell[CellGroupData[{

Cell[BoxData["fp1val"], "Input",
 CellChangeTimes->{{3.6545175167145233`*^9, 3.654517517618457*^9}}],

Cell[BoxData[
 RowBox[{"{", 
  RowBox[{
   RowBox[{"X", "\[Rule]", "0"}], ",", 
   RowBox[{"Y", "\[Rule]", "0"}]}], "}"}]], "Output",
 CellChangeTimes->{
  3.654517517984523*^9, 3.654531559070532*^9, 3.654541073815712*^9, 
   3.654550268354179*^9, 3.654602028923153*^9, 3.654611083864745*^9, 
   3.654859708884182*^9, 3.654954595077114*^9, 3.6550337328575277`*^9, 
   3.655034353519443*^9, 3.6550344848378973`*^9, 3.655035033721229*^9, 
   3.6550360435007*^9, 3.655036207930299*^9, 3.655037148695911*^9, 
   3.6550373371660643`*^9, 3.655042960478922*^9, 3.6550433089396048`*^9, 
   3.655052615951947*^9, 3.65506143240582*^9, 3.65511734115905*^9, 
   3.655117411485445*^9, 3.6551286857911577`*^9, 3.6551287855902967`*^9, 
   3.655205184885153*^9, 3.655207532624833*^9, 3.655208802490847*^9, 
   3.655293031844864*^9, 3.65529650539347*^9, 3.655296679452322*^9, 
   3.655312535387546*^9, 3.6554803986276207`*^9, 3.6554816816055927`*^9, 
   3.6561857177125053`*^9, 3.6568474797753363`*^9, 3.656869065099477*^9, 
   3.656869592947891*^9, 3.656869715625444*^9, 3.657064662734228*^9, 
   3.6570764128135653`*^9, 3.6574518835219173`*^9, 3.6575519728519783`*^9, 
   3.657828077765387*^9, 3.658147557422224*^9, 3.65935754100404*^9, 
   3.6594427306301317`*^9, 3.6617771370453587`*^9, 3.661778385677375*^9, 
   3.661782259568325*^9, 3.661789038731114*^9, 3.661791493318022*^9, 
   3.661792485245555*^9, 3.661792667965152*^9, 3.661792878725134*^9, 
   3.661793391089562*^9, 3.661794063557032*^9, 3.661862735250307*^9, 
   3.661865250298862*^9, 3.661881610022071*^9, 3.6619580125783987`*^9, 
   3.662033385010646*^9, 3.662038802670149*^9, 3.6621239481857157`*^9, 
   3.662204871521329*^9, 3.662222686190133*^9, 3.662294540066646*^9, 
   3.662309086361285*^9, 3.66230914031474*^9, 3.6623126797171164`*^9, 
   3.662316094647011*^9, 3.662388078484706*^9, 3.6623882605059433`*^9, 
   3.662398653590472*^9, 3.663411673133532*^9, 3.663599620140647*^9, 
   3.663599780086692*^9, 3.663676809127369*^9, 3.663860766206151*^9, 
   3.6640259650871077`*^9, {3.6640267914168453`*^9, 3.664026805450327*^9}, 
   3.6641972725763273`*^9, 3.6648925190773478`*^9, 3.66758057318091*^9}]
}, Open  ]],

Cell["\<\
Parameter domain for which FP1 is respectively a stable node and a saddle\
\>", "Text",
 CellChangeTimes->{{3.65485981782337*^9, 3.654859832065542*^9}, {
  3.6548598940776*^9, 3.654859905912909*^9}, {3.6550375007018957`*^9, 
  3.655037539312585*^9}, {3.6552930755894613`*^9, 3.6552930879231157`*^9}, {
  3.6640268918268003`*^9, 3.664026937827072*^9}, {3.664195972791738*^9, 
  3.664195976144425*^9}, {3.6641985587663193`*^9, 3.66419858694646*^9}}],

Cell[CellGroupData[{

Cell[BoxData[
 RowBox[{"fp1StabNodeDom", "=", 
  RowBox[{"Reduce", "[", 
   RowBox[{
    RowBox[{"{", 
     RowBox[{
      RowBox[{"det1", ">", "0"}], ",", 
      RowBox[{"tr1", "<", "0"}], ",", 
      RowBox[{
       RowBox[{
        SuperscriptBox["tr1", "2"], "-", 
        RowBox[{"4", "det1"}]}], ">", "0"}], ",", 
      RowBox[{"a", ">", "0"}]}], "}"}], ",", "a"}], "]"}]}]], "Input",
 CellChangeTimes->{{3.654859907215795*^9, 3.654859925736106*^9}, {
  3.654860259996911*^9, 3.654860260951576*^9}, {3.6548606440051737`*^9, 
  3.654860652767684*^9}, {3.655293099038485*^9, 3.65529309954867*^9}}],

Cell[BoxData[
 RowBox[{"0", "<", "a", "<", 
  FractionBox["3", "25"]}]], "Output",
 CellChangeTimes->{{3.6548599223190804`*^9, 3.654859925931118*^9}, 
   3.654860081240746*^9, 3.654860653151581*^9, 3.654954595169945*^9, 
   3.6550337329287653`*^9, 3.655034353654215*^9, 3.65503448492966*^9, 
   3.655035033813159*^9, 3.655036043548564*^9, {3.65503621356914*^9, 
   3.655036220024692*^9}, 3.65503627428903*^9, 3.655036334934307*^9, 
   3.6550373705325613`*^9, 3.6550374302801332`*^9, 3.655037489231495*^9, 
   3.6550375405439987`*^9, 3.655042960577056*^9, 3.655043309117854*^9, 
   3.655052616087479*^9, {3.65506143693522*^9, 3.655061439583486*^9}, 
   3.6551173412797613`*^9, 3.6551174116069202`*^9, 3.655128685974472*^9, 
   3.655128785734074*^9, 3.6552051850300503`*^9, 3.65520753279184*^9, 
   3.65520880260352*^9, {3.655293091037787*^9, 3.655293099807652*^9}, 
   3.655296505467938*^9, 3.655296679579852*^9, 3.655312535444046*^9, 
   3.655480398686516*^9, 3.655481681694866*^9, 3.656185717781712*^9, 
   3.656847479834853*^9, 3.656869065163727*^9, 3.656869593011684*^9, 
   3.65686971748315*^9, 3.6570646628587627`*^9, 3.6570764129683313`*^9, 
   3.657451883580234*^9, 3.657551972975356*^9, 3.657828077862763*^9, 
   3.658147557487853*^9, 3.6593575410685577`*^9, 3.659442730673148*^9, 
   3.661777137116516*^9, 3.661778385774455*^9, 3.6617822596640873`*^9, 
   3.6617890388264933`*^9, 3.661791493382905*^9, 3.6617924853651743`*^9, 
   3.661792668061427*^9, 3.6617928788390207`*^9, 3.661793391183444*^9, 
   3.661794063646924*^9, 3.661862735314289*^9, 3.661865250378495*^9, 
   3.661881610138036*^9, 3.661958012659671*^9, 3.662033385140274*^9, 
   3.662038802795938*^9, 3.662123948265398*^9, 3.662204871586772*^9, 
   3.6622226862868643`*^9, 3.662294540162414*^9, 3.6623090864522457`*^9, 
   3.6623091404103537`*^9, 3.662312679827929*^9, 3.662316094806759*^9, 
   3.662388078580516*^9, 3.66238826057655*^9, 3.662398653671926*^9, 
   3.663411673198122*^9, 3.663599620207322*^9, 3.663599780294351*^9, 
   3.663676809236705*^9, 3.663860766325879*^9, 3.664025965167383*^9, {
   3.664026914531793*^9, 3.6640269390683317`*^9}, 3.664197272614053*^9, 
   3.664198589620813*^9, 3.664892519123127*^9, 3.667580573203998*^9}]
}, Open  ]],

Cell[CellGroupData[{

Cell[BoxData[
 RowBox[{"fp1SdleDom", "=", 
  RowBox[{"Reduce", "[", 
   RowBox[{
    RowBox[{"{", 
     RowBox[{
      RowBox[{"det1", "<", "0"}], ",", 
      RowBox[{"a", ">", "0"}]}], "}"}], ",", "a"}], "]"}]}]], "Input",
 CellChangeTimes->{{3.654517519385173*^9, 3.65451753424678*^9}, {
  3.6545177580993767`*^9, 3.6545177662998953`*^9}, {3.654532842951467*^9, 
  3.654532844716898*^9}, {3.6545417166884327`*^9, 3.654541716956572*^9}, {
  3.654549994412319*^9, 3.6545500224090652`*^9}, {3.654611099005175*^9, 
  3.6546111037744904`*^9}, {3.654611185713194*^9, 3.654611186319696*^9}}],

Cell[BoxData[
 RowBox[{
  FractionBox["3", "25"], "<", "a", "<", 
  FractionBox["12", "85"]}]], "Output",
 CellChangeTimes->{{3.654549995547846*^9, 3.654550022684811*^9}, 
   3.654550068565515*^9, 3.654550270768063*^9, 3.654602029030826*^9, 
   3.65461110489133*^9, 3.6546111868135843`*^9, 3.654859711991934*^9, 
   3.654860081939575*^9, 3.654860515411242*^9, 3.654954595240843*^9, 
   3.655033733004363*^9, 3.655034353709827*^9, 3.65503448500373*^9, 
   3.655035033878653*^9, 3.655036043600656*^9, 3.655036222960885*^9, 
   3.655036277020599*^9, 3.6550363868713427`*^9, 3.6550375749705887`*^9, 
   3.655037610715828*^9, 3.655042960619667*^9, 3.6550433091837263`*^9, 
   3.6550526161550503`*^9, 3.6550614421818333`*^9, 3.655117411707842*^9, 
   3.655128686041294*^9, 3.6551287858178473`*^9, 3.655205185129819*^9, 
   3.655207533554098*^9, 3.655208802656228*^9, 3.6552931100543737`*^9, 
   3.655296505494954*^9, 3.65529667962939*^9, 3.6553125354638567`*^9, 
   3.655480398706397*^9, 3.655481681728037*^9, 3.656185717798513*^9, 
   3.6568474798507357`*^9, 3.656869065197229*^9, 3.656869593044626*^9, 
   3.656869718056484*^9, 3.657064662908846*^9, 3.657076413030643*^9, 
   3.657451883599084*^9, 3.6575519730174627`*^9, 3.657828077891062*^9, 
   3.6581475575157757`*^9, 3.6593575411022577`*^9, 3.6594427306886587`*^9, 
   3.661777137145317*^9, 3.661778385824403*^9, 3.661782259697975*^9, 
   3.661789038876542*^9, 3.661791493408997*^9, 3.661792485431855*^9, 
   3.661792668112094*^9, 3.6617928788885117`*^9, 3.661793391237458*^9, 
   3.6617940636848297`*^9, 3.6618627353474207`*^9, 3.661865250429175*^9, 
   3.661881610188196*^9, 3.661958012688435*^9, 3.662033385186097*^9, 
   3.6620388028474607`*^9, 3.662123948299224*^9, 3.6622048716200237`*^9, 
   3.66222268633642*^9, 3.662294540212242*^9, 3.662309086501792*^9, 
   3.662309140460022*^9, 3.662312679878105*^9, 3.6623160948982267`*^9, 
   3.662388078613906*^9, 3.662388260609655*^9, 3.662398653705357*^9, 
   3.6634116732319508`*^9, 3.663599620239512*^9, 3.663599780343883*^9, 
   3.6636768092860737`*^9, 3.66386076637728*^9, 3.6640259652000227`*^9, 
   3.664026940214348*^9, 3.664197272697527*^9, 3.664198590920869*^9, 
   3.66489251915702*^9, 3.667580573244882*^9}]
}, Open  ]],

Cell["Instability domain", "Text",
 CellChangeTimes->{{3.654860189376738*^9, 3.6548602196850986`*^9}, {
  3.654860486363449*^9, 3.6548604884222307`*^9}, {3.654860626622596*^9, 
  3.654860626925489*^9}, {3.6550375848782263`*^9, 3.6550375975897837`*^9}, {
  3.664026945611884*^9, 3.664026953892014*^9}}],

Cell[CellGroupData[{

Cell[BoxData[
 RowBox[{"fp1UnstNodeDom", "=", 
  RowBox[{"Reduce", "[", 
   RowBox[{
    RowBox[{"{", 
     RowBox[{
      RowBox[{"det1", ">", "0"}], ",", 
      RowBox[{"tr1", ">", "0"}], ",", 
      RowBox[{"a", ">", "0"}]}], "}"}], ",", "a"}], "]"}]}]], "Input",
 CellChangeTimes->{{3.6548601735475883`*^9, 3.654860176551436*^9}, {
  3.654860630842502*^9, 3.654860637478334*^9}}],

Cell[BoxData[
 RowBox[{"a", ">", 
  FractionBox["12", "85"]}]], "Output",
 CellChangeTimes->{
  3.654860176847146*^9, 3.6548605181947536`*^9, 3.654860638031808*^9, 
   3.654954595357705*^9, 3.6550337331049013`*^9, 3.65503435382506*^9, 
   3.6550344851052437`*^9, 3.6550350339953012`*^9, 3.655036043685596*^9, 
   3.655036304776002*^9, 3.655036416707787*^9, {3.655037582711274*^9, 
   3.655037612414996*^9}, 3.655042960662458*^9, 3.6550433092383633`*^9, 
   3.6550526162218122`*^9, 3.6550614453197536`*^9, 3.655117411807866*^9, 
   3.655128686107902*^9, 3.655128785918095*^9, 3.655205185212775*^9, 
   3.655207533671254*^9, 3.655208802704547*^9, 3.655293115998374*^9, 
   3.6552965055528173`*^9, 3.655296679733748*^9, 3.65531253551406*^9, 
   3.655480398756035*^9, 3.655481681774763*^9, 3.656185717865046*^9, 
   3.656847479918309*^9, 3.656869065247628*^9, 3.656869593110725*^9, 
   3.656869719845117*^9, 3.657064663008853*^9, 3.657076413162592*^9, 
   3.657451883649097*^9, 3.657551973099739*^9, 3.657828077946704*^9, 
   3.658147557566332*^9, 3.659357541168647*^9, 3.659442730756462*^9, 
   3.661777137201853*^9, 3.6617783859245996`*^9, 3.661782259764572*^9, 
   3.661789038976013*^9, 3.66179149346557*^9, 3.661792485565503*^9, 
   3.6617926682116957`*^9, 3.661792878988038*^9, 3.661793391338492*^9, 
   3.661794063759021*^9, 3.6618627354154997`*^9, 3.6618652505290127`*^9, 
   3.6618816102875967`*^9, 3.6619580127462*^9, 3.6620333852869463`*^9, 
   3.662038802945281*^9, 3.662123948366342*^9, 3.662204871685604*^9, 
   3.662222686434424*^9, 3.662294540312614*^9, 3.662309086602798*^9, 
   3.6623091405599833`*^9, 3.662312679977433*^9, 3.66231609502691*^9, 
   3.6623880786805277`*^9, 3.662388260677061*^9, 3.662398653756946*^9, 
   3.663411673298271*^9, 3.6635996203069973`*^9, 3.663599780444244*^9, 
   3.663676809384699*^9, 3.6638607664769382`*^9, 3.664025965267061*^9, {
   3.6640269429593477`*^9, 3.664026954953347*^9}, 3.66419727277629*^9, 
   3.664198592020419*^9, 3.664892519206233*^9, 3.667580573278016*^9}]
}, Open  ]]
}, Open  ]],

Cell[CellGroupData[{

Cell["Linear stability analysis of fixed point #2 and #3", "Subsection",
 CellChangeTimes->{{3.6545178096150227`*^9, 3.654517819908334*^9}, {
  3.654552734985683*^9, 3.654552739159504*^9}, {3.654553341721813*^9, 
  3.654553342023728*^9}, {3.654861551346381*^9, 3.654861563157745*^9}, {
  3.654867242941785*^9, 3.65486725781472*^9}, {3.6548732566085978`*^9, 
  3.654873265112615*^9}, {3.654873327092616*^9, 3.654873331883774*^9}, {
  3.6640269669435883`*^9, 3.6640269741646643`*^9}}],

Cell["FP2 and FP3 correspond to partial extinctions", "Text",
 CellChangeTimes->{{3.655037645337366*^9, 3.655037652345623*^9}, {
  3.664026977855979*^9, 3.664026984818548*^9}, {3.66419861157259*^9, 
  3.664198614655404*^9}}],

Cell[CellGroupData[{

Cell[BoxData[{"fp2val", "\[IndentingNewLine]", "fp3val"}], "Input",
 CellChangeTimes->{{3.654517821483904*^9, 3.654517822169805*^9}, {
  3.6545178710653677`*^9, 3.6545178728984423`*^9}, {3.654860664840643*^9, 
  3.654860665997952*^9}}],

Cell[BoxData[
 RowBox[{"{", 
  RowBox[{
   RowBox[{"X", "\[Rule]", "0"}], ",", 
   RowBox[{"Y", "\[Rule]", 
    FractionBox[
     RowBox[{
      RowBox[{"-", "12"}], "+", 
      RowBox[{"85", " ", "a"}]}], 
     RowBox[{"185", " ", "a"}]]}]}], "}"}]], "Output",
 CellChangeTimes->{
  3.6545178224349947`*^9, 3.6545178731631193`*^9, 3.654521141168207*^9, 
   3.654531559263928*^9, 3.65460202921255*^9, 3.65486066698321*^9, 
   3.654860734006515*^9, 3.654873306965659*^9, 3.654954694143675*^9, 
   3.655033733169717*^9, 3.655034358305883*^9, 3.655034488160717*^9, 
   3.655035034080492*^9, 3.6550363125794897`*^9, 3.6550364245005617`*^9, {
   3.6550376361517353`*^9, 3.655037653231138*^9}, 3.655042960721731*^9, 
   3.655043309282979*^9, 3.65505261629613*^9, 3.6550614513405447`*^9, 
   3.6551174118572474`*^9, 3.655128688459384*^9, 3.655128785952332*^9, 
   3.655205185245359*^9, 3.655207533750011*^9, 3.65520880272688*^9, 
   3.6552965056719627`*^9, 3.655296679783935*^9, 3.6553125355435123`*^9, 
   3.65548039878478*^9, 3.6554816818047667`*^9, 3.6561857178971243`*^9, 
   3.656847479933324*^9, 3.656869065265266*^9, 3.6568695931285954`*^9, {
   3.656869731862167*^9, 3.656869734748124*^9}, 3.6570646630580187`*^9, 
   3.657076413210041*^9, 3.657451883678626*^9, 3.6575519731386623`*^9, 
   3.657828077979684*^9, 3.658147557588195*^9, 3.6593575412015676`*^9, 
   3.659442730793908*^9, 3.6617771372288303`*^9, 3.661778385972537*^9, 
   3.661782259795836*^9, 3.661789039026702*^9, 3.6617914934904003`*^9, 
   3.661792485630505*^9, 3.661792668260831*^9, 3.66179287901901*^9, 
   3.661793391386039*^9, 3.6617940637935133`*^9, 3.661862735442933*^9, 
   3.661865250577997*^9, 3.6618816103340816`*^9, 3.661958012772419*^9, 
   3.662033385337297*^9, 3.662038802994005*^9, 3.662123948398395*^9, 
   3.6622048717187443`*^9, 3.662222686459638*^9, 3.6622945403611298`*^9, 
   3.662309086651116*^9, 3.662309140607891*^9, 3.662312680026293*^9, 
   3.662316095106964*^9, 3.662388078712956*^9, 3.662388260708256*^9, 
   3.662398653788226*^9, 3.663411673330584*^9, 3.6635996203383904`*^9, 
   3.663599780527924*^9, 3.663676809435767*^9, 3.6638607665249033`*^9, 
   3.66402596529916*^9, 3.6640269858900967`*^9, 3.6641972785522947`*^9, 
   3.664198616526906*^9, 3.664892519240127*^9, 3.667580573296864*^9}],

Cell[BoxData[
 RowBox[{"{", 
  RowBox[{
   RowBox[{"X", "\[Rule]", 
    RowBox[{
     FractionBox["1", "2"], "-", 
     FractionBox["3", 
      RowBox[{"50", " ", "a"}]]}]}], ",", 
   RowBox[{"Y", "\[Rule]", "0"}]}], "}"}]], "Output",
 CellChangeTimes->{
  3.6545178224349947`*^9, 3.6545178731631193`*^9, 3.654521141168207*^9, 
   3.654531559263928*^9, 3.65460202921255*^9, 3.65486066698321*^9, 
   3.654860734006515*^9, 3.654873306965659*^9, 3.654954694143675*^9, 
   3.655033733169717*^9, 3.655034358305883*^9, 3.655034488160717*^9, 
   3.655035034080492*^9, 3.6550363125794897`*^9, 3.6550364245005617`*^9, {
   3.6550376361517353`*^9, 3.655037653231138*^9}, 3.655042960721731*^9, 
   3.655043309282979*^9, 3.65505261629613*^9, 3.6550614513405447`*^9, 
   3.6551174118572474`*^9, 3.655128688459384*^9, 3.655128785952332*^9, 
   3.655205185245359*^9, 3.655207533750011*^9, 3.65520880272688*^9, 
   3.6552965056719627`*^9, 3.655296679783935*^9, 3.6553125355435123`*^9, 
   3.65548039878478*^9, 3.6554816818047667`*^9, 3.6561857178971243`*^9, 
   3.656847479933324*^9, 3.656869065265266*^9, 3.6568695931285954`*^9, {
   3.656869731862167*^9, 3.656869734748124*^9}, 3.6570646630580187`*^9, 
   3.657076413210041*^9, 3.657451883678626*^9, 3.6575519731386623`*^9, 
   3.657828077979684*^9, 3.658147557588195*^9, 3.6593575412015676`*^9, 
   3.659442730793908*^9, 3.6617771372288303`*^9, 3.661778385972537*^9, 
   3.661782259795836*^9, 3.661789039026702*^9, 3.6617914934904003`*^9, 
   3.661792485630505*^9, 3.661792668260831*^9, 3.66179287901901*^9, 
   3.661793391386039*^9, 3.6617940637935133`*^9, 3.661862735442933*^9, 
   3.661865250577997*^9, 3.6618816103340816`*^9, 3.661958012772419*^9, 
   3.662033385337297*^9, 3.662038802994005*^9, 3.662123948398395*^9, 
   3.6622048717187443`*^9, 3.662222686459638*^9, 3.6622945403611298`*^9, 
   3.662309086651116*^9, 3.662309140607891*^9, 3.662312680026293*^9, 
   3.662316095106964*^9, 3.662388078712956*^9, 3.662388260708256*^9, 
   3.662398653788226*^9, 3.663411673330584*^9, 3.6635996203383904`*^9, 
   3.663599780527924*^9, 3.663676809435767*^9, 3.6638607665249033`*^9, 
   3.66402596529916*^9, 3.6640269858900967`*^9, 3.6641972785522947`*^9, 
   3.664198616526906*^9, 3.664892519240127*^9, 3.667580573301162*^9}]
}, Open  ]],

Cell["\<\
They have physical meaning when the concentrations take positive values\
\>", "Text",
 CellChangeTimes->{{3.6545532323892317`*^9, 3.6545532433032084`*^9}, {
  3.6545534025733624`*^9, 3.654553404384646*^9}, {3.654860772415903*^9, 
  3.6548608092149277`*^9}, {3.654860964661912*^9, 3.654860966888693*^9}, {
  3.655037662731647*^9, 3.6550377025226507`*^9}, {3.664197292918874*^9, 
  3.664197307983059*^9}}],

Cell[CellGroupData[{

Cell[BoxData[{
 RowBox[{"fp2Dom", "=", 
  RowBox[{"Reduce", "[", 
   RowBox[{
    RowBox[{"{", 
     RowBox[{
      RowBox[{
       RowBox[{"(", 
        RowBox[{"Y", "/.", "fp2val"}], ")"}], ">", "0"}], ",", 
      RowBox[{"a", ">", "0"}]}], "}"}], ",", "Reals"}], 
   "]"}]}], "\[IndentingNewLine]", 
 RowBox[{"fp3Dom", "=", 
  RowBox[{"Reduce", "[", 
   RowBox[{
    RowBox[{"{", 
     RowBox[{
      RowBox[{
       RowBox[{"(", 
        RowBox[{"X", "/.", "fp3val"}], ")"}], ">", "0"}], ",", 
      RowBox[{"a", ">", "0"}]}], "}"}], ",", "Reals"}], "]"}]}]}], "Input",
 CellChangeTimes->{{3.654553244974902*^9, 3.654553270786265*^9}, {
  3.65455336364888*^9, 3.654553375325138*^9}, {3.6550377331484823`*^9, 
  3.655037739919306*^9}, {3.6550377775651903`*^9, 3.655037780174013*^9}}],

Cell[BoxData[
 RowBox[{"a", ">", 
  FractionBox["12", "85"]}]], "Output",
 CellChangeTimes->{{3.654553254611813*^9, 3.654553271192359*^9}, 
   3.654553377015944*^9, 3.654602029363016*^9, 3.654860753655075*^9, 
   3.6548609892080593`*^9, 3.654873308366417*^9, 3.654954694186163*^9, 
   3.655033733220003*^9, 3.6550343583746767`*^9, 3.65503448823604*^9, 
   3.655035034128973*^9, 3.655036312656011*^9, 3.6550364265429792`*^9, {
   3.65503763739788*^9, 3.655037657587175*^9}, {3.65503770644547*^9, 
   3.6550377402110033`*^9}, 3.65503778070614*^9, 3.655042960750885*^9, 
   3.655043309332856*^9, 3.655052616337562*^9, 3.655061452383492*^9, 
   3.655117411907853*^9, 3.655128688538142*^9, 3.6551287860004683`*^9, 
   3.655205185294783*^9, 3.655207533808526*^9, 3.655208802762*^9, 
   3.655293914392729*^9, 3.655296505711461*^9, 3.655296679850684*^9, 
   3.655312535578178*^9, 3.655480398818783*^9, 3.655481681838942*^9, 
   3.656185717929696*^9, 3.656847479966483*^9, 3.656869065312584*^9, 
   3.656869593177393*^9, 3.656869736228458*^9, 3.6570646631268806`*^9, 
   3.65707641329251*^9, 3.657451883711788*^9, 3.657551973206973*^9, 
   3.657828078029422*^9, 3.6581475576214933`*^9, 3.6593575412517433`*^9, 
   3.659442730824139*^9, 3.661777137270529*^9, 3.661778386022297*^9, 
   3.661782259846352*^9, 3.661789039076399*^9, 3.661791493528782*^9, 
   3.661792485714346*^9, 3.661792668310218*^9, 3.6617928790715523`*^9, 
   3.661793391435972*^9, 3.661794063839652*^9, 3.661862735497582*^9, 
   3.661865250628372*^9, 3.6618816104011717`*^9, 3.661958012819374*^9, 
   3.662033385404181*^9, 3.662038803059535*^9, 3.662123948448468*^9, 
   3.6622048717693872`*^9, 3.662222686518569*^9, 3.6622945404105873`*^9, 
   3.662309086698786*^9, 3.662309140658264*^9, 3.662312680092911*^9, 
   3.662316095189995*^9, 3.662388078763342*^9, 3.6623882607590237`*^9, 
   3.662398653838953*^9, 3.663411673381078*^9, 3.663599620389204*^9, 
   3.6635997806446743`*^9, 3.6636768095025873`*^9, 3.663860766590076*^9, 
   3.664025965349963*^9, {3.664197280819559*^9, 3.664197309429942*^9}, 
   3.664198625678314*^9, 3.6648925192892847`*^9, 3.667580573345437*^9}],

Cell[BoxData[
 RowBox[{"a", ">", 
  FractionBox["3", "25"]}]], "Output",
 CellChangeTimes->{{3.654553254611813*^9, 3.654553271192359*^9}, 
   3.654553377015944*^9, 3.654602029363016*^9, 3.654860753655075*^9, 
   3.6548609892080593`*^9, 3.654873308366417*^9, 3.654954694186163*^9, 
   3.655033733220003*^9, 3.6550343583746767`*^9, 3.65503448823604*^9, 
   3.655035034128973*^9, 3.655036312656011*^9, 3.6550364265429792`*^9, {
   3.65503763739788*^9, 3.655037657587175*^9}, {3.65503770644547*^9, 
   3.6550377402110033`*^9}, 3.65503778070614*^9, 3.655042960750885*^9, 
   3.655043309332856*^9, 3.655052616337562*^9, 3.655061452383492*^9, 
   3.655117411907853*^9, 3.655128688538142*^9, 3.6551287860004683`*^9, 
   3.655205185294783*^9, 3.655207533808526*^9, 3.655208802762*^9, 
   3.655293914392729*^9, 3.655296505711461*^9, 3.655296679850684*^9, 
   3.655312535578178*^9, 3.655480398818783*^9, 3.655481681838942*^9, 
   3.656185717929696*^9, 3.656847479966483*^9, 3.656869065312584*^9, 
   3.656869593177393*^9, 3.656869736228458*^9, 3.6570646631268806`*^9, 
   3.65707641329251*^9, 3.657451883711788*^9, 3.657551973206973*^9, 
   3.657828078029422*^9, 3.6581475576214933`*^9, 3.6593575412517433`*^9, 
   3.659442730824139*^9, 3.661777137270529*^9, 3.661778386022297*^9, 
   3.661782259846352*^9, 3.661789039076399*^9, 3.661791493528782*^9, 
   3.661792485714346*^9, 3.661792668310218*^9, 3.6617928790715523`*^9, 
   3.661793391435972*^9, 3.661794063839652*^9, 3.661862735497582*^9, 
   3.661865250628372*^9, 3.6618816104011717`*^9, 3.661958012819374*^9, 
   3.662033385404181*^9, 3.662038803059535*^9, 3.662123948448468*^9, 
   3.6622048717693872`*^9, 3.662222686518569*^9, 3.6622945404105873`*^9, 
   3.662309086698786*^9, 3.662309140658264*^9, 3.662312680092911*^9, 
   3.662316095189995*^9, 3.662388078763342*^9, 3.6623882607590237`*^9, 
   3.662398653838953*^9, 3.663411673381078*^9, 3.663599620389204*^9, 
   3.6635997806446743`*^9, 3.6636768095025873`*^9, 3.663860766590076*^9, 
   3.664025965349963*^9, {3.664197280819559*^9, 3.664197309429942*^9}, 
   3.664198625678314*^9, 3.6648925192892847`*^9, 3.667580573349864*^9}]
}, Open  ]],

Cell["Parameter domains in which FP2/FP3 is a saddle", "Text",
 CellChangeTimes->{{3.654861093557057*^9, 3.654861118869646*^9}, {
  3.6548614028972063`*^9, 3.65486140790342*^9}, {3.664197314914118*^9, 
  3.664197330055749*^9}, {3.664198631980075*^9, 3.664198642848012*^9}}],

Cell[CellGroupData[{

Cell[BoxData[
 RowBox[{"fp2SdleDom", "=", 
  RowBox[{"Reduce", "[", 
   RowBox[{
    RowBox[{"{", 
     RowBox[{
      RowBox[{"det2", "<", "0"}], ",", 
      RowBox[{
       RowBox[{"(", 
        RowBox[{"Y", "/.", "fp2val"}], ")"}], ">", "0"}], ",", 
      RowBox[{"a", ">", "0"}]}], "}"}], ",", "a", ",", "Reals"}], 
   "]"}]}]], "Input",
 CellChangeTimes->{{3.654861056858704*^9, 3.654861065171968*^9}, {
  3.654861433329742*^9, 3.654861438605083*^9}, {3.654869384238668*^9, 
  3.6548693971749897`*^9}, {3.65503644576201*^9, 3.655036454626383*^9}, {
  3.6550377186577387`*^9, 3.6550377502718487`*^9}}],

Cell[BoxData[
 RowBox[{"a", ">", 
  FractionBox["12", "85"]}]], "Output",
 CellChangeTimes->{
  3.655036470485276*^9, {3.655037714935938*^9, 3.655037750462451*^9}, 
   3.655042960808462*^9, 3.655043309468072*^9, 3.655052616437948*^9, 
   3.655061455594226*^9, 3.655117412008194*^9, 3.655128688644999*^9, 
   3.6551287861028767`*^9, 3.655205185397048*^9, 3.655207533909562*^9, 
   3.655208802826545*^9, 3.6552939507728033`*^9, 3.6552965057524223`*^9, 
   3.6552966799178457`*^9, 3.655312535628427*^9, 3.655480398853463*^9, 
   3.655481681871689*^9, 3.65618571798214*^9, 3.656847480002144*^9, 
   3.656869065363988*^9, 3.656869593227714*^9, 3.656869737549162*^9, 
   3.657064663192856*^9, 3.657076413379839*^9, 3.657451883747176*^9, 
   3.657551973278323*^9, 3.657828078079241*^9, 3.658147557654475*^9, 
   3.659357541302684*^9, 3.659442730857291*^9, 3.661777137314312*^9, 
   3.66177838607384*^9, 3.661782259898292*^9, 3.661789039126441*^9, 
   3.6617914935680857`*^9, 3.661792485799015*^9, 3.6617926683620453`*^9, 
   3.661792879121347*^9, 3.661793391488738*^9, 3.661794063888435*^9, 
   3.661862735548081*^9, 3.66186525068013*^9, 3.661881610468689*^9, 
   3.6619580128681917`*^9, 3.662033385470689*^9, 3.662038803130714*^9, 
   3.662123948499095*^9, 3.6622048718194637`*^9, 3.6622226865867968`*^9, 
   3.662294540462667*^9, 3.6623090867517843`*^9, 3.6623091407102013`*^9, 
   3.662312680161027*^9, 3.662316095297718*^9, 3.662388078814641*^9, 
   3.6623882608107*^9, 3.6623986538879757`*^9, 3.663411673431362*^9, 
   3.66359962043985*^9, 3.6635997807272787`*^9, 3.663676809569606*^9, 
   3.663860766660714*^9, 3.664025965400239*^9, 3.664197331535097*^9, 
   3.6641986437453938`*^9, 3.6648925193398952`*^9, 3.6675805733952427`*^9}]
}, Open  ]],

Cell[CellGroupData[{

Cell[BoxData[
 RowBox[{"fp3SdleDom", "=", 
  RowBox[{
   RowBox[{"Reduce", "[", 
    RowBox[{
     RowBox[{"{", 
      RowBox[{
       RowBox[{"det3", "<", "0"}], ",", 
       RowBox[{"a", ">", "0"}], ",", 
       RowBox[{
        RowBox[{"(", 
         RowBox[{"X", "/.", "fp3val"}], ")"}], ">", "0"}]}], "}"}], ",", "a", 
     ",", "Reals"}], "]"}], "//", "N"}]}]], "Input",
 CellChangeTimes->{{3.654517981893746*^9, 3.65451801512743*^9}, {
  3.654551011831912*^9, 3.6545510196316223`*^9}, {3.6545511999077883`*^9, 
  3.6545512001646843`*^9}, {3.654553303333907*^9, 3.6545533035924673`*^9}, {
  3.6548609947456083`*^9, 3.6548610502764463`*^9}, {3.654861145668292*^9, 
  3.6548611460167637`*^9}, {3.654861446470498*^9, 3.6548614499230003`*^9}, {
  3.6548694545986843`*^9, 3.6548694667592287`*^9}, {3.65487142262463*^9, 
  3.654871423489562*^9}, {3.655036480177863*^9, 3.6550364824087467`*^9}, {
  3.6550377467049713`*^9, 3.655037757278932*^9}, {3.664197351036996*^9, 
  3.664197351408339*^9}}],

Cell[BoxData[
 RowBox[{"0.1226915694311198`", "<", "a", "<", 
  "0.7327601214865619`"}]], "Output",
 CellChangeTimes->{{3.6545179888411913`*^9, 3.654518015421652*^9}, 
   3.654518335042832*^9, 3.6545315594128447`*^9, 3.654551095226782*^9, 
   3.654551200520564*^9, 3.654553303810968*^9, 3.654602029424184*^9, {
   3.654860990100033*^9, 3.654861050482747*^9}, {3.6548611406899853`*^9, 
   3.654861146459786*^9}, 3.6548614511179256`*^9, {3.654869456178376*^9, 
   3.654869467293124*^9}, 3.654871424189467*^9, 3.65495469431466*^9, 
   3.655033733354541*^9, 3.655034358481018*^9, 3.655034488375278*^9, 
   3.655035034262919*^9, 3.6550363127724333`*^9, 3.655036482835856*^9, {
   3.6550377432379007`*^9, 3.655037757664277*^9}, 3.6550429608311243`*^9, 
   3.655043309535399*^9, 3.655052616471859*^9, 3.655061460674491*^9, 
   3.655117412057848*^9, 3.6551286886951227`*^9, 3.6551287861530037`*^9, 
   3.655205185447098*^9, 3.655207533960432*^9, 3.6552088028527822`*^9, 
   3.655293951624172*^9, 3.655296505781*^9, 3.6552966799677763`*^9, 
   3.655312535661371*^9, 3.655480398874449*^9, 3.655481681906266*^9, 
   3.6561857180269327`*^9, 3.6568474800190983`*^9, 3.656869065397502*^9, 
   3.656869593261711*^9, 3.6568697382715483`*^9, 3.657064663241624*^9, 
   3.657076413451891*^9, 3.657451883767049*^9, 3.657551973318325*^9, 
   3.657828078113161*^9, 3.65814755767776*^9, 3.659357541336434*^9, 
   3.659442730874085*^9, 3.661777137341126*^9, 3.661778386124456*^9, 
   3.661782259931102*^9, 3.661789039177001*^9, 3.661791493594829*^9, 
   3.6617924858661423`*^9, 3.661792668411787*^9, 3.661792879171054*^9, 
   3.6617933915374403`*^9, 3.661794063927346*^9, 3.66186273558191*^9, 
   3.6618652507299356`*^9, 3.661881610520418*^9, 3.6619580128976727`*^9, 
   3.6620333855197277`*^9, 3.662038803179124*^9, 3.662123948533185*^9, 
   3.662204871852783*^9, 3.662222686636745*^9, 3.662294540512364*^9, 
   3.662309086802416*^9, 3.6623091407604847`*^9, 3.662312680211013*^9, 
   3.662316095373698*^9, 3.662388078847372*^9, 3.662388260843844*^9, 
   3.662398653921953*^9, 3.66341167346559*^9, 3.663599620473894*^9, 
   3.663599780795393*^9, 3.663676809620174*^9, 3.66386076670964*^9, 
   3.664025965434043*^9, {3.664197332536124*^9, 3.664197351841939*^9}, 
   3.664198644305456*^9, 3.664892519373212*^9, 3.6675805734286346`*^9}]
}, Open  ]],

Cell["Parameter domain in which FP3 is a stable node", "Text",
 CellChangeTimes->{{3.6641974977606277`*^9, 3.664197512160328*^9}, {
  3.664198650386058*^9, 3.6641986528381777`*^9}}],

Cell[CellGroupData[{

Cell[BoxData[
 RowBox[{"fp3StabNodeDom", "=", 
  RowBox[{
   RowBox[{"Reduce", "[", 
    RowBox[{"{", 
     RowBox[{
      RowBox[{"det3", ">", "0"}], ",", 
      RowBox[{"tr3", "<", "0"}], ",", 
      RowBox[{"a", ">", "ac1X"}], ",", 
      RowBox[{
       RowBox[{"(", 
        RowBox[{"X", "/.", "fp3val"}], ")"}], ">", "0"}]}], "}"}], "]"}], "//",
    "N"}]}]], "Input",
 CellChangeTimes->{{3.654861150754259*^9, 3.654861177405549*^9}, {
   3.6548614634467363`*^9, 3.6548614917967997`*^9}, {3.6548615279683037`*^9, 
   3.654861533513113*^9}, {3.65487120489528*^9, 3.654871204973391*^9}, {
   3.655036495276476*^9, 3.655036527518319*^9}, 3.6550365581100407`*^9, {
   3.655037799119442*^9, 3.655037801522318*^9}}],

Cell[BoxData[
 RowBox[{
  RowBox[{"0.12`", "<", "a", "<", "0.1226915694311198`"}], "||", 
  RowBox[{"a", ">", "0.7327601214865619`"}]}]], "Output",
 CellChangeTimes->{{3.65486115126877*^9, 3.654861177593493*^9}, 
   3.654861534473975*^9, 3.654871205412264*^9, 3.654871425593458*^9, 
   3.654954694348065*^9, 3.655033733387978*^9, 3.655034358513906*^9, 
   3.655034488408782*^9, 3.655035034313033*^9, 3.655036312813436*^9, {
   3.655036496163497*^9, 3.655036527934216*^9}, 3.6550365583322887`*^9, 
   3.655037801912977*^9, 3.655042960853608*^9, 3.655043309558052*^9, 
   3.6550526165222397`*^9, 3.65506146135455*^9, 3.655117412107964*^9, 
   3.655128688744561*^9, 3.6551287862028017`*^9, 3.655205185497241*^9, 
   3.6552075340097313`*^9, 3.655208802879571*^9, 3.655293954957077*^9, 
   3.655296505934411*^9, 3.65529668001724*^9, 3.655312535695118*^9, 
   3.655480398902273*^9, 3.65548168192743*^9, 3.6561857180701714`*^9, 
   3.65684748005385*^9, 3.656869065430689*^9, 3.656869593295863*^9, 
   3.656869739166851*^9, 3.657064663291397*^9, 3.657076413518352*^9, 
   3.657451883797016*^9, 3.6575519733645287`*^9, 3.657828078146791*^9, 
   3.658147557700695*^9, 3.659357541369391*^9, 3.659442730907714*^9, 
   3.661777137367716*^9, 3.6617783861737843`*^9, 3.661782259963872*^9, 
   3.6617890392277*^9, 3.661791493624218*^9, 3.661792485932233*^9, 
   3.661792668461397*^9, 3.661792879219635*^9, 3.661793391587536*^9, 
   3.661794063966938*^9, 3.661862735614687*^9, 3.661865250779234*^9, 
   3.66188161057056*^9, 3.6619580129270287`*^9, 3.6620333855699787`*^9, 
   3.662038803230207*^9, 3.662123948566533*^9, 3.66220487188618*^9, 
   3.662222686687059*^9, 3.662294540563003*^9, 3.662309086852065*^9, 
   3.6623091408104353`*^9, 3.6623126802619658`*^9, 3.662316095485158*^9, 
   3.662388078880816*^9, 3.662388260876886*^9, 3.6623986539554462`*^9, 
   3.66341167349861*^9, 3.6635996205074167`*^9, 3.663599780861515*^9, 
   3.6636768096700153`*^9, 3.663860766761415*^9, 3.664025965467443*^9, 
   3.6641973621379347`*^9, 3.6641986536046753`*^9, 3.664892519406126*^9, 
   3.6675805734496937`*^9}]
}, Open  ]]
}, Open  ]],

Cell[CellGroupData[{

Cell["Linear stability analysis of fixed points #4, #5 and #6", "Subsection",
 CellChangeTimes->{{3.654518909577496*^9, 3.654518915426815*^9}, {
  3.65452165591849*^9, 3.654521658256728*^9}, {3.6548618772348948`*^9, 
  3.6548618846140547`*^9}, {3.654867262091238*^9, 3.654867279957573*^9}, {
  3.654867946087468*^9, 3.654867952532806*^9}, {3.6568701497185783`*^9, 
  3.6568701641174173`*^9}, {3.6641975210154943`*^9, 3.66419754341311*^9}}],

Cell["\<\
These three fixed points appear as roots of a cubic polynomial. One of these \
points has real coordinates, whereas the other two may have complex conjugate \
coordinates. \
\>", "Text",
 CellChangeTimes->{{3.664198013879898*^9, 3.664198087814618*^9}}],

Cell[CellGroupData[{

Cell[BoxData[
 RowBox[{"FullSimplify", "[", 
  RowBox[{"fp4val", ",", 
   RowBox[{"Assumptions", "\[Rule]", 
    RowBox[{"{", 
     RowBox[{"a", ">", "0"}], "}"}]}]}], "]"}]], "Input",
 CellChangeTimes->{{3.6545189162805853`*^9, 3.654518917620844*^9}, {
  3.654862815188879*^9, 3.654862825900271*^9}, {3.655061474273427*^9, 
  3.655061475105248*^9}}],

Cell[BoxData[
 RowBox[{"{", 
  RowBox[{
   RowBox[{"X", "\[Rule]", 
    RowBox[{"Root", "[", 
     RowBox[{
      RowBox[{
       RowBox[{"96", "-", 
        RowBox[{"620", " ", "a"}], "-", 
        RowBox[{"536", " ", 
         SuperscriptBox["a", "2"]}], "-", 
        RowBox[{"925", " ", 
         SuperscriptBox["a", "3"]}], "+", 
        RowBox[{
         RowBox[{"(", 
          RowBox[{
           RowBox[{"-", "1240"}], "+", 
           RowBox[{"2296", " ", "a"}], "-", 
           RowBox[{"2775", " ", 
            SuperscriptBox["a", "2"]}]}], ")"}], " ", "#1"}], "+", 
        RowBox[{"6736", " ", 
         SuperscriptBox["#1", "2"]}], "+", 
        RowBox[{"3700", " ", 
         SuperscriptBox["#1", "3"]}]}], "&"}], ",", "1"}], "]"}]}], ",", 
   RowBox[{"Y", "\[Rule]", 
    RowBox[{
     RowBox[{"-", 
      RowBox[{"Root", "[", 
       RowBox[{
        RowBox[{
         RowBox[{"96", "-", 
          RowBox[{"620", " ", "a"}], "-", 
          RowBox[{"536", " ", 
           SuperscriptBox["a", "2"]}], "-", 
          RowBox[{"925", " ", 
           SuperscriptBox["a", "3"]}], "+", 
          RowBox[{
           RowBox[{"(", 
            RowBox[{
             RowBox[{"-", "1240"}], "+", 
             RowBox[{"2296", " ", "a"}], "-", 
             RowBox[{"2775", " ", 
              SuperscriptBox["a", "2"]}]}], ")"}], " ", "#1"}], "+", 
          RowBox[{"6736", " ", 
           SuperscriptBox["#1", "2"]}], "+", 
          RowBox[{"3700", " ", 
           SuperscriptBox["#1", "3"]}]}], "&"}], ",", "1"}], "]"}]}], "+", 
     RowBox[{
      FractionBox["1", "185"], " ", 
      RowBox[{"(", 
       RowBox[{"85", "-", 
        FractionBox["12", 
         RowBox[{"a", "+", 
          RowBox[{"2", " ", 
           RowBox[{"Root", "[", 
            RowBox[{
             RowBox[{
              RowBox[{"96", "-", 
               RowBox[{"620", " ", "a"}], "-", 
               RowBox[{"536", " ", 
                SuperscriptBox["a", "2"]}], "-", 
               RowBox[{"925", " ", 
                SuperscriptBox["a", "3"]}], "+", 
               RowBox[{
                RowBox[{"(", 
                 RowBox[{
                  RowBox[{"-", "1240"}], "+", 
                  RowBox[{"2296", " ", "a"}], "-", 
                  RowBox[{"2775", " ", 
                   SuperscriptBox["a", "2"]}]}], ")"}], " ", "#1"}], "+", 
               RowBox[{"6736", " ", 
                SuperscriptBox["#1", "2"]}], "+", 
               RowBox[{"3700", " ", 
                SuperscriptBox["#1", "3"]}]}], "&"}], ",", "1"}], 
            "]"}]}]}]]}], ")"}]}]}]}]}], "}"}]], "Output",
 CellChangeTimes->{
  3.654518917923671*^9, 3.65453156131644*^9, 3.654602029647945*^9, 
   3.65460206977217*^9, 3.6546021247659407`*^9, 3.6548616830325937`*^9, 
   3.654862095235325*^9, {3.654862823613387*^9, 3.654862826429229*^9}, 
   3.654954595711842*^9, 3.654954698965914*^9, 3.655033733701613*^9, 
   3.655034364005713*^9, 3.655034491843638*^9, 3.655035034660932*^9, 
   3.6550365918812017`*^9, 3.6550378980395403`*^9, 3.655038000004395*^9, 
   3.655042961288163*^9, 3.6550433097928753`*^9, 3.65505261683125*^9, 
   3.655061475774519*^9, 3.655117412386697*^9, 3.655128691210313*^9, 
   3.655128786461825*^9, 3.6552051857583313`*^9, 3.6552075342826767`*^9, 
   3.6552088030977383`*^9, 3.655294014707444*^9, 3.655296506425518*^9, 
   3.6552966803134203`*^9, 3.655312535916856*^9, 3.6554803991103354`*^9, 
   3.65548168215241*^9, 3.6561857182612047`*^9, 3.656847480268022*^9, 
   3.656869065647484*^9, 3.656869593533484*^9, 3.656869747909268*^9, 
   3.657064663593175*^9, 3.6570764138627567`*^9, 3.6574518840088673`*^9, 
   3.65755197366784*^9, 3.657828078381674*^9, 3.658147557903839*^9, 
   3.659357541647045*^9, 3.65944273118018*^9, 3.6617771376493263`*^9, 
   3.661778386469798*^9, 3.661782260239868*^9, 3.6617890395475082`*^9, 
   3.6617914938938427`*^9, 3.661792486276638*^9, 3.6617926687706013`*^9, 
   3.661792879549725*^9, 3.661793391951185*^9, 3.66179406427276*^9, 
   3.6618627358885193`*^9, 3.6618652510857277`*^9, 3.6618816109247828`*^9, 
   3.661958013274719*^9, 3.6620333859341507`*^9, 3.662038803594634*^9, 
   3.662123948846361*^9, 3.662204872158716*^9, 3.662222686999179*^9, 
   3.662294540873241*^9, 3.662309087161922*^9, 3.662309141125531*^9, 
   3.662312680573107*^9, 3.6623160959017*^9, 3.6623880791872663`*^9, 
   3.6623882611512327`*^9, 3.6623986542290373`*^9, 3.66341167377524*^9, 
   3.663599620780552*^9, 3.6635997813664827`*^9, 3.6636768100330677`*^9, 
   3.663860767172978*^9, 3.6640259657424383`*^9, 3.66419809088128*^9, 
   3.664198684909812*^9, 3.66489251955737*^9, 3.6675805735966873`*^9}]
}, Open  ]],

Cell[CellGroupData[{

Cell[BoxData[
 RowBox[{"FullSimplify", "[", 
  RowBox[{"fp5val", ",", 
   RowBox[{"Assumptions", "\[Rule]", 
    RowBox[{"{", 
     RowBox[{"a", ">", "0"}], "}"}]}]}], "]"}]], "Input",
 CellChangeTimes->{{3.654521662578454*^9, 3.654521664005966*^9}, {
  3.654862833022615*^9, 3.6548628351020737`*^9}}],

Cell[BoxData[
 RowBox[{"{", 
  RowBox[{
   RowBox[{"X", "\[Rule]", 
    RowBox[{"Root", "[", 
     RowBox[{
      RowBox[{
       RowBox[{"96", "-", 
        RowBox[{"620", " ", "a"}], "-", 
        RowBox[{"536", " ", 
         SuperscriptBox["a", "2"]}], "-", 
        RowBox[{"925", " ", 
         SuperscriptBox["a", "3"]}], "+", 
        RowBox[{
         RowBox[{"(", 
          RowBox[{
           RowBox[{"-", "1240"}], "+", 
           RowBox[{"2296", " ", "a"}], "-", 
           RowBox[{"2775", " ", 
            SuperscriptBox["a", "2"]}]}], ")"}], " ", "#1"}], "+", 
        RowBox[{"6736", " ", 
         SuperscriptBox["#1", "2"]}], "+", 
        RowBox[{"3700", " ", 
         SuperscriptBox["#1", "3"]}]}], "&"}], ",", "2"}], "]"}]}], ",", 
   RowBox[{"Y", "\[Rule]", 
    RowBox[{
     RowBox[{"-", 
      RowBox[{"Root", "[", 
       RowBox[{
        RowBox[{
         RowBox[{"96", "-", 
          RowBox[{"620", " ", "a"}], "-", 
          RowBox[{"536", " ", 
           SuperscriptBox["a", "2"]}], "-", 
          RowBox[{"925", " ", 
           SuperscriptBox["a", "3"]}], "+", 
          RowBox[{
           RowBox[{"(", 
            RowBox[{
             RowBox[{"-", "1240"}], "+", 
             RowBox[{"2296", " ", "a"}], "-", 
             RowBox[{"2775", " ", 
              SuperscriptBox["a", "2"]}]}], ")"}], " ", "#1"}], "+", 
          RowBox[{"6736", " ", 
           SuperscriptBox["#1", "2"]}], "+", 
          RowBox[{"3700", " ", 
           SuperscriptBox["#1", "3"]}]}], "&"}], ",", "2"}], "]"}]}], "+", 
     RowBox[{
      FractionBox["1", "185"], " ", 
      RowBox[{"(", 
       RowBox[{"85", "-", 
        FractionBox["12", 
         RowBox[{"a", "+", 
          RowBox[{"2", " ", 
           RowBox[{"Root", "[", 
            RowBox[{
             RowBox[{
              RowBox[{"96", "-", 
               RowBox[{"620", " ", "a"}], "-", 
               RowBox[{"536", " ", 
                SuperscriptBox["a", "2"]}], "-", 
               RowBox[{"925", " ", 
                SuperscriptBox["a", "3"]}], "+", 
               RowBox[{
                RowBox[{"(", 
                 RowBox[{
                  RowBox[{"-", "1240"}], "+", 
                  RowBox[{"2296", " ", "a"}], "-", 
                  RowBox[{"2775", " ", 
                   SuperscriptBox["a", "2"]}]}], ")"}], " ", "#1"}], "+", 
               RowBox[{"6736", " ", 
                SuperscriptBox["#1", "2"]}], "+", 
               RowBox[{"3700", " ", 
                SuperscriptBox["#1", "3"]}]}], "&"}], ",", "2"}], 
            "]"}]}]}]]}], ")"}]}]}]}]}], "}"}]], "Output",
 CellChangeTimes->CompressedData["
1:eJwV0V1Ik2EYBuAvKzBdCytBK8VlkYwkhVG6teydrhQ/x7ZMI9aBQ/GrtrZW
/ixmCGuWQnQwQl26/silLsF0QaPaRjlCtwxCM2eMxJj2rpFjoploz3vwcMF9
cN8HD0epkddsoihKDjeak8jo+Bgx/wqEDWCR0vGsE6w/6OsjGrT2QeJKVZwm
RYCR4/PeJ0StSbdOXO1p8onBEe6lb8Rf+rdaFaiyTY0TY9sVu9RgxY+cSWJh
s0J/BRQdk7YQVz7kRrWgqf1N2lWSj6X11oFb1wbW9KDLco++D7YYL3+ygDc3
ZNPEeJMgyw2+fOor84D2hNow0ZCVegeDve/KXWGwzcieIEYclDkG3qBCraeO
Y8TjF3NPg6t9YxGrECNnKHHH7AmMvKy8zjB4W8ULEBPOdkSIPP3yHroAo50+
z1cZOOo3Zm87iZGNcbL4oOXu+Hc3+OiCe0aBMDo69NreXwi9y4x4Aqzuzksv
KcaoRyR3EnODbdZScGYk9lsCJk+6MqSgbtHfRaz++WCI2LBlyU/00nFsGRit
YimJwdaNBR24PlVz4DpxXzXHAJrzX2geg0ymSOgFKxWNsx9BZYW1LgoWHYr/
m1oC/8mc698PNmc89IhBnX4+QIMXy22zRFkguVsCso9QxVLwXOWC+hoo2vz8
FpHbNNreCHoWBYLaUthP6qLeg3PTA7uJnCTx4DyYnvLHKKIxOhx0ZpvB+g5N
fghk1MNG4jBnieZLMCqjX305fwaj/y4vR3U=
  "]]
}, Open  ]],

Cell[CellGroupData[{

Cell[BoxData[
 RowBox[{"FullSimplify", "[", 
  RowBox[{"fp6val", ",", 
   RowBox[{"Assumptions", "\[Rule]", 
    RowBox[{"{", 
     RowBox[{"a", ">", "0"}], "}"}]}]}], "]"}]], "Input",
 CellChangeTimes->{{3.6548618672881413`*^9, 3.65486186933633*^9}, {
  3.6548628413814*^9, 3.654862843258553*^9}, {3.664198091921053*^9, 
  3.664198092910901*^9}}],

Cell[BoxData[
 RowBox[{"{", 
  RowBox[{
   RowBox[{"X", "\[Rule]", 
    RowBox[{"Root", "[", 
     RowBox[{
      RowBox[{
       RowBox[{"96", "-", 
        RowBox[{"620", " ", "a"}], "-", 
        RowBox[{"536", " ", 
         SuperscriptBox["a", "2"]}], "-", 
        RowBox[{"925", " ", 
         SuperscriptBox["a", "3"]}], "+", 
        RowBox[{
         RowBox[{"(", 
          RowBox[{
           RowBox[{"-", "1240"}], "+", 
           RowBox[{"2296", " ", "a"}], "-", 
           RowBox[{"2775", " ", 
            SuperscriptBox["a", "2"]}]}], ")"}], " ", "#1"}], "+", 
        RowBox[{"6736", " ", 
         SuperscriptBox["#1", "2"]}], "+", 
        RowBox[{"3700", " ", 
         SuperscriptBox["#1", "3"]}]}], "&"}], ",", "3"}], "]"}]}], ",", 
   RowBox[{"Y", "\[Rule]", 
    RowBox[{
     RowBox[{"-", 
      RowBox[{"Root", "[", 
       RowBox[{
        RowBox[{
         RowBox[{"96", "-", 
          RowBox[{"620", " ", "a"}], "-", 
          RowBox[{"536", " ", 
           SuperscriptBox["a", "2"]}], "-", 
          RowBox[{"925", " ", 
           SuperscriptBox["a", "3"]}], "+", 
          RowBox[{
           RowBox[{"(", 
            RowBox[{
             RowBox[{"-", "1240"}], "+", 
             RowBox[{"2296", " ", "a"}], "-", 
             RowBox[{"2775", " ", 
              SuperscriptBox["a", "2"]}]}], ")"}], " ", "#1"}], "+", 
          RowBox[{"6736", " ", 
           SuperscriptBox["#1", "2"]}], "+", 
          RowBox[{"3700", " ", 
           SuperscriptBox["#1", "3"]}]}], "&"}], ",", "3"}], "]"}]}], "+", 
     RowBox[{
      FractionBox["1", "185"], " ", 
      RowBox[{"(", 
       RowBox[{"85", "-", 
        FractionBox["12", 
         RowBox[{"a", "+", 
          RowBox[{"2", " ", 
           RowBox[{"Root", "[", 
            RowBox[{
             RowBox[{
              RowBox[{"96", "-", 
               RowBox[{"620", " ", "a"}], "-", 
               RowBox[{"536", " ", 
                SuperscriptBox["a", "2"]}], "-", 
               RowBox[{"925", " ", 
                SuperscriptBox["a", "3"]}], "+", 
               RowBox[{
                RowBox[{"(", 
                 RowBox[{
                  RowBox[{"-", "1240"}], "+", 
                  RowBox[{"2296", " ", "a"}], "-", 
                  RowBox[{"2775", " ", 
                   SuperscriptBox["a", "2"]}]}], ")"}], " ", "#1"}], "+", 
               RowBox[{"6736", " ", 
                SuperscriptBox["#1", "2"]}], "+", 
               RowBox[{"3700", " ", 
                SuperscriptBox["#1", "3"]}]}], "&"}], ",", "3"}], 
            "]"}]}]}]]}], ")"}]}]}]}]}], "}"}]], "Output",
 CellChangeTimes->CompressedData["
1:eJwVzl1Ik3EUBvD1BUqhkSNslrjhRRgrUKHaZvZ3Lrf2upwSmXQ1ky3YdJuT
VLKbWa4FXjRCNHVNyD6mxNyVEe61UUi44Vab6ZJkFOX+r7sYgRsZdc7Fw4+H
cy4eoa6ruWMPj8drhPyI+O8VSymR+cVTqDJz+x+a3h5aVoArcdsayld9NBvB
TPLcCmoM6opM4KjXEkfHIp6+TvCP/eF9tOCMLGMG38bfnbCAG/nlL3vwvz28
2wduCUaYx6BTZA2PgROr19fRbL38JAsuX4k2LqK7Rg4VRbodFLwZbg1wYPEj
fgw1F+13/QZt2tSDSzJKXjjUFQ3gs51werKGkifSwsLkBUpyeukoB1YmzyZQ
YevrNDrd/1fA1FJyxLC0qgWrDUPi/IuUrAXYQxJw+Ht0gwUTbPDrDUKJIbUw
45XDvc6oiIHORlmpSkmJY/bqG/Q5MzypBtXi7LYGrOoMljWBOltkHLVcc/vR
pCsbQjfb8gq04NEDh3Xo6c29KSvIVt8qt2FvMQjvgKXvfV0eMBppqPkA9lcN
JJfAknlPTwbMu3swd0xFyRfBllcEVjydWlSAgVNcggGtn18l0fqykgkNOMDu
UzaB3DfO1A0eN3kHUWcsNNILzjXXSvVq2N3h5gVB6/gcH+2dvuz7BTolO/Y6
Brp8QewC19t953+ClbmQHZ3RZxmJhhL34PynthZK/gNYTjmZ
  "]]
}, Open  ]],

Cell["\<\
These three fixed points take real coordinate values when the following \
condition is satisfied\
\>", "Text",
 CellChangeTimes->{{3.66419845755904*^9, 3.664198488272151*^9}, {
  3.664198695588739*^9, 3.664198705454514*^9}}],

Cell[BoxData[{
 RowBox[{
  RowBox[{"pol", "=", 
   RowBox[{"96", "-", 
    RowBox[{"620", " ", "a"}], "-", 
    RowBox[{"536", " ", 
     SuperscriptBox["a", "2"]}], "-", 
    RowBox[{"925", " ", 
     SuperscriptBox["a", "3"]}], "+", 
    RowBox[{
     RowBox[{"(", 
      RowBox[{
       RowBox[{"-", "1240"}], "+", 
       RowBox[{"2296", " ", "a"}], "-", 
       RowBox[{"2775", " ", 
        SuperscriptBox["a", "2"]}]}], ")"}], " ", "x"}], "+", 
    RowBox[{"6736", " ", 
     SuperscriptBox["x", "2"]}], "+", 
    RowBox[{"3700", " ", 
     SuperscriptBox["x", "3"]}]}]}], ";"}], "\[IndentingNewLine]", 
 RowBox[{
  RowBox[{
   RowBox[{"{", 
    RowBox[{"pold", ",", "polc", ",", "polb", ",", "pola"}], "}"}], "=", 
   RowBox[{"CoefficientList", "[", 
    RowBox[{"pol", ",", "x"}], "]"}]}], ";"}], "\[IndentingNewLine]", 
 RowBox[{
  RowBox[{"pol\[CapitalDelta]", "=", 
   RowBox[{
    RowBox[{"18", " ", "pola", " ", "polb", " ", "polc", " ", "pold"}], " ", 
    "-", " ", 
    RowBox[{"4", " ", 
     SuperscriptBox["polb", "3"], " ", "pold"}], " ", "+", " ", 
    RowBox[{
     SuperscriptBox["polb", "2"], 
     SuperscriptBox["polc", "2"]}], "-", 
    RowBox[{"4", " ", "pola", " ", 
     SuperscriptBox["polc", "3"]}], "-", 
    RowBox[{"27", " ", 
     SuperscriptBox["pola", "2"], 
     SuperscriptBox["pold", "2"]}]}]}], ";"}]}], "Input",
 CellChangeTimes->{{3.6548623597855787`*^9, 3.6548623666590137`*^9}, 
   3.654862899523388*^9, {3.654866687642164*^9, 3.654866770231147*^9}, {
   3.654866996862302*^9, 3.654867029758745*^9}, {3.6550366085915728`*^9, 
   3.655036614844499*^9}, {3.655037932979978*^9, 3.655037939772382*^9}, {
   3.655038059456176*^9, 3.655038060073452*^9}, {3.6550614870108023`*^9, 
   3.655061494421912*^9}}],

Cell[CellGroupData[{

Cell[BoxData[
 RowBox[{
  RowBox[{"Reduce", "[", 
   RowBox[{
    RowBox[{"{", 
     RowBox[{
      RowBox[{"pol\[CapitalDelta]", ">", "0"}], ",", 
      RowBox[{"a", ">", "0"}]}], "}"}], ",", "a"}], "]"}], "//", 
  "N"}]], "Input",
 CellChangeTimes->{{3.6548667716262627`*^9, 3.654866798503806*^9}, {
  3.6548668408732367`*^9, 3.654866840963163*^9}, {3.65486704460776*^9, 
  3.654867053584903*^9}}],

Cell[BoxData[
 RowBox[{"a", ">", "0.0823693644446344`"}]], "Output",
 CellChangeTimes->{{3.654866783907948*^9, 3.654866798774942*^9}, 
   3.6548668412508993`*^9, {3.654867034117804*^9, 3.654867053816268*^9}, 
   3.654954596320033*^9, 3.654954699705377*^9, 3.6550337343726883`*^9, 
   3.6550345029025784`*^9, 3.655035035131008*^9, 3.655035144246868*^9, 
   3.655036621420632*^9, 3.655038061927952*^9, 3.6550429619104137`*^9, 
   3.655043310163247*^9, 3.655052617173156*^9, 3.655061497729491*^9, 
   3.655117412775632*^9, 3.6551286916446743`*^9, 3.6551287868527527`*^9, 
   3.65520518617661*^9, 3.655207534619993*^9, 3.655208803444089*^9, 
   3.655294029284561*^9, 3.655296506816162*^9, 3.655296680733604*^9, 
   3.655312536171906*^9, 3.655480399390291*^9, 3.6554816823993*^9, 
   3.656185718489951*^9, 3.656847480509419*^9, 3.6568690658972588`*^9, 
   3.6568695937959433`*^9, 3.657064664005392*^9, 3.657076414329273*^9, 
   3.6574518842984047`*^9, 3.657551974126437*^9, 3.657828078646484*^9, 
   3.658147558149891*^9, 3.659357542049327*^9, 3.65944273141404*^9, 
   3.661777137923292*^9, 3.661778386808436*^9, 3.66178226048967*^9, 
   3.661789039838748*^9, 3.661791494141117*^9, 3.661792486645769*^9, 
   3.661792669045347*^9, 3.6617928798854437`*^9, 3.661793392322544*^9, 
   3.661794064565153*^9, 3.661862736132011*^9, 3.661865251380199*^9, 
   3.661881611337878*^9, 3.661958013613765*^9, 3.662033386303591*^9, 
   3.662038803980439*^9, 3.662123949099769*^9, 3.66220487240427*^9, 
   3.662222687338077*^9, 3.662294541167783*^9, 3.662309087459*^9, 
   3.662309141415021*^9, 3.6623126809285717`*^9, 3.6623160962198277`*^9, 
   3.66238807947583*^9, 3.662388261401751*^9, 3.662398654485672*^9, 
   3.66341167402309*^9, 3.663599621023765*^9, 3.6635997816761827`*^9, 
   3.663676810419978*^9, 3.663860767807877*^9, 3.664025966017877*^9, {
   3.664198117398376*^9, 3.6641981320906963`*^9}, 3.664198406595077*^9, 
   3.664198489373254*^9, 3.664198708679138*^9, 3.664892519806909*^9, 
   3.66758057384623*^9}]
}, Open  ]],

Cell["The condition defines our threshold", "Text",
 CellChangeTimes->{{3.6641981209347563`*^9, 3.664198135436407*^9}, {
  3.664198712463077*^9, 3.664198718032218*^9}}],

Cell[CellGroupData[{

Cell[BoxData[
 RowBox[{"ac6a", "=", 
  RowBox[{
   RowBox[{"a", "/.", 
    RowBox[{
     RowBox[{"Solve", "[", 
      RowBox[{
       RowBox[{"pol\[CapitalDelta]", "\[Equal]", "0"}], ",", "a"}], "]"}], 
     "\[LeftDoubleBracket]", "4", "\[RightDoubleBracket]"}]}], "//", 
   "N"}]}]], "Input",
 CellChangeTimes->{{3.654871878399822*^9, 3.65487188377707*^9}, 
   3.654871931783688*^9, 3.6550366268503523`*^9, {3.655061510623932*^9, 
   3.655061550842285*^9}}],

Cell[BoxData["0.0823693644443464`"], "Output",
 CellChangeTimes->{{3.655061520463196*^9, 3.655061551108643*^9}, 
   3.655117412825797*^9, 3.655128691682777*^9, 3.655128786877056*^9, 
   3.6552051862152357`*^9, 3.6552075346607933`*^9, 3.655208803491633*^9, 
   3.655294031505385*^9, 3.655296506842704*^9, 3.6552966807845182`*^9, 
   3.6553125362115993`*^9, 3.655480399420041*^9, 3.6554816824387407`*^9, 
   3.656185718514762*^9, 3.656847480524946*^9, 3.65686906591675*^9, 
   3.656869593828225*^9, 3.6568697629607887`*^9, 3.6570646640590754`*^9, 
   3.65707641442747*^9, 3.6574518843180523`*^9, 3.6575519742027082`*^9, 
   3.657828078679989*^9, 3.658147558173184*^9, 3.659357542067725*^9, 
   3.6594427314291153`*^9, 3.661777137950753*^9, 3.661778386858553*^9, 
   3.661782260531567*^9, 3.661789039863179*^9, 3.661791494167766*^9, 
   3.661792486716291*^9, 3.661792669095984*^9, 3.661792879971277*^9, 
   3.661793392373024*^9, 3.661794064602154*^9, 3.661862736154066*^9, 
   3.661865251410078*^9, 3.661881611388047*^9, 3.661958013642675*^9, 
   3.6620333863533897`*^9, 3.6620388040305758`*^9, 3.662123949119269*^9, 
   3.662204872425502*^9, 3.662222687390731*^9, 3.6622945412127953`*^9, 
   3.662309087507085*^9, 3.662309141459976*^9, 3.662312680979013*^9, 
   3.662316096291119*^9, 3.662388079539692*^9, 3.662388261444138*^9, 
   3.662398654504578*^9, 3.6634116740655937`*^9, 3.66359962104256*^9, 
   3.6635997817336493`*^9, 3.6636768104705687`*^9, 3.663860767862277*^9, 
   3.6640259660568323`*^9, 3.664198136228086*^9, 3.664198409345043*^9, 
   3.664198490302144*^9, 3.664198718927905*^9, 3.664892519828197*^9, 
   3.6675805738792763`*^9}]
}, Open  ]],

Cell["FP4 is a saddle with non-physical coordinates", "Text",
 CellChangeTimes->{{3.6548673578316936`*^9, 3.6548673629055843`*^9}, {
  3.654868859704988*^9, 3.65486887154042*^9}, {3.6641981495332117`*^9, 
  3.6641981628640757`*^9}, {3.664198412660192*^9, 3.664198412952713*^9}}],

Cell[CellGroupData[{

Cell[BoxData[{
 RowBox[{"Reduce", "[", 
  RowBox[{"{", 
   RowBox[{
    RowBox[{"det4", "<", "0"}], ",", 
    RowBox[{"a", ">", "0"}]}], "}"}], "]"}], "\[IndentingNewLine]", 
 RowBox[{"Reduce", "[", 
  RowBox[{"{", 
   RowBox[{
    RowBox[{
     RowBox[{"(", 
      RowBox[{"X", "/.", "fp4val"}], ")"}], "<", "0"}], ",", 
    RowBox[{"a", ">", "0"}]}], "}"}], "]"}]}], "Input",
 CellChangeTimes->{{3.6548673354797*^9, 3.654867350249052*^9}, {
  3.654868820937471*^9, 3.6548688560262613`*^9}}],

Cell[BoxData[
 RowBox[{"a", ">", "0"}]], "Output",
 CellChangeTimes->{
  3.654867350554056*^9, {3.6548688325520773`*^9, 3.6548688564098377`*^9}, 
   3.6549545964333477`*^9, 3.654954699826293*^9, 3.655033734496207*^9, 
   3.655034510327797*^9, 3.655035035235805*^9, 3.655035175627349*^9, 
   3.65503527695231*^9, 3.6550381154851303`*^9, 3.655042962046998*^9, 
   3.655043310318956*^9, 3.65505261730684*^9, 3.655061569004939*^9, 
   3.655117412959592*^9, 3.655128691842095*^9, 3.6551287870140467`*^9, 
   3.6552051863566027`*^9, 3.6552075348907824`*^9, 3.6552088036133003`*^9, 
   3.655294042029983*^9, 3.6552965069741983`*^9, 3.6552966809414377`*^9, 
   3.655312536321824*^9, 3.655480399516321*^9, 3.655481682548283*^9, 
   3.656185718603054*^9, 3.656847480629587*^9, 3.656869066026183*^9, 
   3.6568695939270487`*^9, 3.656869774539217*^9, 3.657064664224695*^9, 
   3.657076414619464*^9, 3.657451884430216*^9, 3.657551974358109*^9, 
   3.657828078821363*^9, 3.658147558283489*^9, 3.659357542179063*^9, 
   3.659442731534388*^9, 3.661777138119969*^9, 3.661778386992984*^9, 
   3.661782260677987*^9, 3.661789039995812*^9, 3.661791494283208*^9, 
   3.6617924868742943`*^9, 3.6617926692344847`*^9, 3.661792880145412*^9, 
   3.661793392515398*^9, 3.661794064727014*^9, 3.661862736311707*^9, 
   3.661865251543263*^9, 3.661881611552647*^9, 3.661958013785033*^9, 
   3.6620333865169353`*^9, 3.6620388041998043`*^9, 3.662123949260356*^9, 
   3.662204872578669*^9, 3.662222687526116*^9, 3.662294541349141*^9, 
   3.66230908764863*^9, 3.662309141602687*^9, 3.662312681120331*^9, 
   3.6623160964429817`*^9, 3.6623880796921186`*^9, 3.6623882615921783`*^9, 
   3.662398654649475*^9, 3.66341167421801*^9, 3.6635996211794863`*^9, 
   3.663599781892729*^9, 3.6636768106342297`*^9, 3.663860768031481*^9, 
   3.6640259661807747`*^9, 3.664198163851657*^9, 3.664198491232213*^9, 
   3.6641987224741993`*^9, 3.664892519893588*^9, 3.6675805739397173`*^9}],

Cell[BoxData[
 RowBox[{"a", ">", "0"}]], "Output",
 CellChangeTimes->{
  3.654867350554056*^9, {3.6548688325520773`*^9, 3.6548688564098377`*^9}, 
   3.6549545964333477`*^9, 3.654954699826293*^9, 3.655033734496207*^9, 
   3.655034510327797*^9, 3.655035035235805*^9, 3.655035175627349*^9, 
   3.65503527695231*^9, 3.6550381154851303`*^9, 3.655042962046998*^9, 
   3.655043310318956*^9, 3.65505261730684*^9, 3.655061569004939*^9, 
   3.655117412959592*^9, 3.655128691842095*^9, 3.6551287870140467`*^9, 
   3.6552051863566027`*^9, 3.6552075348907824`*^9, 3.6552088036133003`*^9, 
   3.655294042029983*^9, 3.6552965069741983`*^9, 3.6552966809414377`*^9, 
   3.655312536321824*^9, 3.655480399516321*^9, 3.655481682548283*^9, 
   3.656185718603054*^9, 3.656847480629587*^9, 3.656869066026183*^9, 
   3.6568695939270487`*^9, 3.656869774539217*^9, 3.657064664224695*^9, 
   3.657076414619464*^9, 3.657451884430216*^9, 3.657551974358109*^9, 
   3.657828078821363*^9, 3.658147558283489*^9, 3.659357542179063*^9, 
   3.659442731534388*^9, 3.661777138119969*^9, 3.661778386992984*^9, 
   3.661782260677987*^9, 3.661789039995812*^9, 3.661791494283208*^9, 
   3.6617924868742943`*^9, 3.6617926692344847`*^9, 3.661792880145412*^9, 
   3.661793392515398*^9, 3.661794064727014*^9, 3.661862736311707*^9, 
   3.661865251543263*^9, 3.661881611552647*^9, 3.661958013785033*^9, 
   3.6620333865169353`*^9, 3.6620388041998043`*^9, 3.662123949260356*^9, 
   3.662204872578669*^9, 3.662222687526116*^9, 3.662294541349141*^9, 
   3.66230908764863*^9, 3.662309141602687*^9, 3.662312681120331*^9, 
   3.6623160964429817`*^9, 3.6623880796921186`*^9, 3.6623882615921783`*^9, 
   3.662398654649475*^9, 3.66341167421801*^9, 3.6635996211794863`*^9, 
   3.663599781892729*^9, 3.6636768106342297`*^9, 3.663860768031481*^9, 
   3.6640259661807747`*^9, 3.664198163851657*^9, 3.664198491232213*^9, 
   3.6641987224741993`*^9, 3.664892519893588*^9, 3.6675805739506693`*^9}]
}, Open  ]],

Cell["\<\
FP6 is a stable node for a certain parameter regime. This FP corresponds to \
our non-trivial equilibrium\
\>", "Text",
 CellChangeTimes->{{3.654867605533861*^9, 3.654867621239621*^9}, {
  3.654867698801178*^9, 3.6548677083745213`*^9}, {3.6548689783871927`*^9, 
  3.654868978892704*^9}, {3.664198194005454*^9, 3.664198225403273*^9}}],

Cell[CellGroupData[{

Cell[BoxData[
 RowBox[{"fp6StabNodeDom", "=", 
  RowBox[{
   RowBox[{"Reduce", "[", 
    RowBox[{
     RowBox[{"{", 
      RowBox[{
       RowBox[{"det6", ">", "0"}], ",", 
       RowBox[{"tr6", "<", "0"}], ",", 
       RowBox[{
        RowBox[{
         SuperscriptBox["tr6", "2"], "-", 
         RowBox[{"4", "det6"}]}], ">", "0"}], ",", 
       RowBox[{
        RowBox[{"(", 
         RowBox[{"X", "/.", "fp6val"}], ")"}], ">", "0"}], ",", 
       RowBox[{
        RowBox[{"(", 
         RowBox[{"Y", "/.", "fp6val"}], ")"}], ">", "0"}], ",", 
       RowBox[{"a", ">", "0"}]}], "}"}], ",", "Reals"}], "]"}], "//", 
   "N"}]}]], "Input",
 CellChangeTimes->{{3.6548675724472313`*^9, 3.654867588984589*^9}, {
  3.6548689372116957`*^9, 3.6548689727275743`*^9}, {3.6548717173948174`*^9, 
  3.654871722873605*^9}}],

Cell[BoxData[
 RowBox[{"0.0823693644446344`", "<", "a", "<", 
  "0.7327601214865619`"}]], "Output",
 CellChangeTimes->{{3.654867570883651*^9, 3.654867589639621*^9}, 
   3.654867710053269*^9, {3.654868951758397*^9, 3.6548689750616283`*^9}, 
   3.654871725341896*^9, 3.654954596839919*^9, 3.654954700152656*^9, 
   3.655033734839999*^9, 3.6550345119643297`*^9, 3.655035035547893*^9, 
   3.655035193898122*^9, 3.655035278999851*^9, 3.655038121426961*^9, 
   3.6550429623978167`*^9, 3.655043310641429*^9, 3.655052617648941*^9, 
   3.655061572081935*^9, 3.655117413276928*^9, 3.655128692168318*^9, 
   3.655128787333865*^9, 3.6552051866799173`*^9, 3.655207535217498*^9, 
   3.6552088039425592`*^9, 3.655294046498818*^9, 3.655296507336583*^9, 
   3.6552966812848053`*^9, 3.655312536654603*^9, 3.6554803998122883`*^9, 
   3.65548168294024*^9, 3.656185718890667*^9, 3.656847480916827*^9, 
   3.656869066352874*^9, 3.656869594248707*^9, 3.6568697760782747`*^9, 
   3.6570646645752296`*^9, 3.657076414991722*^9, 3.657451884756016*^9, 
   3.657551974750229*^9, 3.657828079106535*^9, 3.658147558605506*^9, 
   3.659357542473673*^9, 3.659442731853632*^9, 3.66177713848953*^9, 
   3.6617783873090773`*^9, 3.661782260995183*^9, 3.661789040324252*^9, 
   3.6617914946533117`*^9, 3.6617924871972923`*^9, 3.661792669555134*^9, 
   3.6617928804746523`*^9, 3.6617933929391623`*^9, 3.6617940650773897`*^9, 
   3.661862736659554*^9, 3.661865251878134*^9, 3.6618816119417562`*^9, 
   3.66195801423318*^9, 3.662033386898299*^9, 3.662038804598464*^9, 
   3.662123949605867*^9, 3.662204872898325*^9, 3.6622226878592367`*^9, 
   3.6622945416692553`*^9, 3.662309090098607*^9, 3.662309141928192*^9, 
   3.662312681441906*^9, 3.662316096765154*^9, 3.662388080049263*^9, 
   3.662388261912084*^9, 3.662398654968093*^9, 3.663411674534699*^9, 
   3.6635996215239477`*^9, 3.663599782225141*^9, 3.663676811015451*^9, 
   3.6638607684135933`*^9, 3.664025966497834*^9, 3.664198226527342*^9, 
   3.6641984928488703`*^9, 3.664198730571987*^9, 3.664892520188733*^9, 
   3.66758057422607*^9}]
}, Open  ]],

Cell["\<\
After the threshold is crossed, FP6 becomes a saddle that pushes toward the \
new stable FP. This threshold initiates the competitive exclusion regime\
\>", "Text",
 CellChangeTimes->{{3.6641987386980543`*^9, 3.664198771402399*^9}}],

Cell[CellGroupData[{

Cell[BoxData[
 RowBox[{"fp6SdleDom", "=", 
  RowBox[{
   RowBox[{"Reduce", "[", 
    RowBox[{
     RowBox[{"{", 
      RowBox[{
       RowBox[{"det6", "<", "0"}], ",", 
       RowBox[{"a", ">", "0"}]}], "}"}], ",", "Reals"}], "]"}], "//", 
   "N"}]}]], "Input",
 CellChangeTimes->{{3.65487235222239*^9, 3.6548724247076073`*^9}}],

Cell[BoxData[
 RowBox[{"a", ">", "0.7327601214865619`"}]], "Output",
 CellChangeTimes->{{3.654872350528819*^9, 3.654872426111103*^9}, 
   3.654954596915558*^9, 3.6549547016487827`*^9, 3.6550337349160967`*^9, 
   3.6550345167988167`*^9, 3.655035044111023*^9, 3.6550352885958242`*^9, 
   3.6550384342464848`*^9, 3.6550429627444353`*^9, 3.655043310966701*^9, 
   3.655052618020753*^9, 3.655117415698718*^9, 3.655128697486948*^9, 
   3.6551287897701273`*^9, 3.655205189094002*^9, 3.655207537821504*^9, 
   3.655208806580863*^9, 3.655294065485744*^9, 3.655296510511338*^9, 
   3.6552966842618837`*^9, 3.655312539113167*^9, 3.655480402231413*^9, 
   3.655481685430447*^9, 3.656185721362444*^9, 3.656847483336048*^9, 
   3.656869068750634*^9, 3.656869596610147*^9, 3.656869803368066*^9, 
   3.657064667567028*^9, 3.6570764182564898`*^9, 3.657451887180928*^9, 
   3.657551978153926*^9, 3.657828081526268*^9, 3.658147561274138*^9, 
   3.6593575448280163`*^9, 3.659442734110599*^9, 3.661777141132903*^9, 
   3.661778389756261*^9, 3.6617822634142733`*^9, 3.661789042756329*^9, 
   3.661791497212985*^9, 3.661792489593289*^9, 3.661792671976316*^9, 
   3.661792883019641*^9, 3.661793395690604*^9, 3.661794067615089*^9, 
   3.661862739045031*^9, 3.661865254278447*^9, 3.661881614903944*^9, 
   3.6619580175247583`*^9, 3.662033389794669*^9, 3.66203880809295*^9, 
   3.6621239520727043`*^9, 3.662204875293355*^9, 3.662222690334998*^9, 
   3.662294544105349*^9, 3.66230914437669*^9, 3.662312683820723*^9, 
   3.662316099527933*^9, 3.66238808250607*^9, 3.662388264301939*^9, 
   3.662398657387094*^9, 3.6634116769482727`*^9, 3.663599623942544*^9, 
   3.6635997847447987`*^9, 3.6636768139904747`*^9, 3.663860771752913*^9, 
   3.6640259689131813`*^9, 3.664198440172434*^9, 3.664198493866143*^9, 
   3.664198774982931*^9, 3.664892520289811*^9, 3.6675805743605328`*^9}]
}, Open  ]],

Cell[BoxData[
 RowBox[{
  RowBox[{"ac6b", "=", "0.7327601214865619`"}], ";"}]], "Input",
 CellChangeTimes->{{3.655038141888043*^9, 3.655038145037219*^9}}],

Cell["\<\
FP5 is either a saddle or takes negative concentration values.\
\>", "Text",
 CellChangeTimes->{{3.6548677927082767`*^9, 3.654867804149829*^9}, {
  3.65486790663074*^9, 3.654867914821228*^9}, {3.6548691022668343`*^9, 
  3.654869104830636*^9}, {3.6550384554153214`*^9, 3.655038459014621*^9}, {
  3.6641984202200727`*^9, 3.664198437072763*^9}}],

Cell[CellGroupData[{

Cell[BoxData[
 RowBox[{
  RowBox[{"Reduce", "[", 
   RowBox[{
    RowBox[{"{", 
     RowBox[{
      RowBox[{"det5", ">", "0"}], ",", 
      RowBox[{
       RowBox[{"(", 
        RowBox[{"X", "/.", "fp5val"}], ")"}], ">", "0"}], ",", 
      RowBox[{
       RowBox[{"(", 
        RowBox[{"Y", "/.", "fp5val"}], ")"}], ">", "0"}], ",", 
      RowBox[{"a", ">", "0"}]}], "}"}], ",", "Reals"}], "]"}], "//", 
  "N"}]], "Input",
 CellChangeTimes->{{3.6550384463356*^9, 3.6550384466499434`*^9}}],

Cell[BoxData["False"], "Output",
 CellChangeTimes->CompressedData["
1:eJwVzF1IU2EAxvEtQVHmRMqLqJknvAhb00wxplPfxNryeNDEEFsacyV9uEzd
NKnowgyniCAOm2h4IVGWMxGl1vBkMUJiIWMgjqJp4ug9JI386EL0eS8efhcP
/DnT3UvX5TKZjGAzx0IeSy4lk9yVSCPMWgip7sH0xaKXVmja3uEH4E7n2W9O
eNHuXmYWLo6dEGGmRid8ZP9UQGK2r9X3UsjZ/HMS3HN1B5j6kzf6/8GcXYP9
fB4l7yyTaRegdFCzMaKjZCa/IWEln5JXQ85nEvQfcgSZvgjdZDpstiN8ASUd
GaVL5dAzGz4VW0iJ4rkhXguPtmf9EOGtM+rvRoJuUPVmvIiSjXFvcQAqXS+S
DXpKzFvu90xn3N+REuhINP4R4CCfxpXB7oacYWYwNmqa+dhu9jFv/7qvLIfi
VKuJeS1i/t0EV25+TW2BkivEPYA9+uzGUdgS8ui88OfVmNUv8HRttC0CP4Tv
/D9soCTZIbw+Dqsux8wXw6WFhFUeWvMeDQswW2HVl8G6oQpLM+yciH/C7FFn
DLZBZddobn0JJTWCXP4JHqhUJTG9Tz+/DcNo9cOOczwltC5F0w/na0XzOtTq
UvqY4piiVCtQotn1+asrKNkHW4MC9A==
  "]]
}, Open  ]]
}, Open  ]],

Cell[CellGroupData[{

Cell["Thresholds related to mono-culture system", "Subsection",
 CellChangeTimes->{{3.65529451039437*^9, 3.6552945118566713`*^9}, {
  3.656870080437888*^9, 3.656870083733274*^9}, {3.664198800157215*^9, 
  3.66419880141761*^9}, {3.664198953507557*^9, 3.664198965724642*^9}}],

Cell[BoxData[{
 RowBox[{
  RowBox[{"fpmX", "=", 
   RowBox[{
    RowBox[{"(", 
     RowBox[{"m", "/.", "fp2mval"}], ")"}], "/.", 
    RowBox[{"r", "\[Rule]", "r1"}]}]}], ";"}], "\[IndentingNewLine]", 
 RowBox[{
  RowBox[{"fpmY", "=", 
   RowBox[{
    RowBox[{"(", 
     RowBox[{"m", "/.", "fp2mval"}], ")"}], "/.", 
    RowBox[{"r", "\[Rule]", "r2"}]}]}], ";"}]}], "Input",
 CellChangeTimes->{{3.655294512544998*^9, 3.655294578664836*^9}}],

Cell["fp2mval is the non-trivial FP of the monoculture", "Text",
 CellChangeTimes->{{3.656869995092114*^9, 3.6568700091319427`*^9}}],

Cell[CellGroupData[{

Cell[BoxData["fp2mval"], "Input",
 CellChangeTimes->{{3.6568698469799023`*^9, 3.656869864576585*^9}}],

Cell[BoxData[
 RowBox[{"{", 
  RowBox[{"m", "\[Rule]", 
   FractionBox[
    RowBox[{
     RowBox[{"-", 
      FractionBox["3", "50"]}], "-", 
     FractionBox["a", "2"], "+", 
     RowBox[{"a", " ", "r"}]}], 
    RowBox[{"a", " ", "r"}]]}], "}"}]], "Output",
 CellChangeTimes->{{3.656869848137404*^9, 3.6568698648441763`*^9}, 
   3.6570646677935343`*^9, 3.6570764184632683`*^9, 3.657451887309849*^9, 
   3.6575519784176607`*^9, 3.6578280816712627`*^9, 3.658147561413501*^9, 
   3.659357544985997*^9, 3.6594427342299128`*^9, 3.6617771412734833`*^9, 
   3.661778389928574*^9, 3.661782263585709*^9, 3.6617890429312162`*^9, 
   3.661791497359112*^9, 3.661792489803308*^9, 3.661792672148499*^9, 
   3.661792883208967*^9, 3.661793395858304*^9, 3.661794067782843*^9, 
   3.661862739210352*^9, 3.6618652544500732`*^9, 3.661881615130562*^9, 
   3.6619580177278337`*^9, 3.6620333900226307`*^9, 3.662038808278425*^9, 
   3.6621239522362213`*^9, 3.662204875446644*^9, 3.662222690508061*^9, 
   3.662294544283141*^9, 3.6623091445471582`*^9, 3.662312683998764*^9, 
   3.662316099728099*^9, 3.6623880826682463`*^9, 3.662388264480981*^9, 
   3.662398657531886*^9, 3.663411677081827*^9, 3.663599624084351*^9, 
   3.663599785080495*^9, 3.663676814225875*^9, 3.663860772002713*^9, 
   3.6640259690881443`*^9, {3.664198790867038*^9, 3.6641988035016737`*^9}, 
   3.664198888464328*^9, 3.6641989316302843`*^9, 3.6641989676640587`*^9, 
   3.6648925204541807`*^9, 3.667580574514949*^9}]
}, Open  ]],

Cell["\<\
We study when the co-culture non trivial FP exceeds the monoculture FP\
\>", "Text",
 CellChangeTimes->{{3.6568700873341913`*^9, 3.656870104051702*^9}, {
  3.6641989808444223`*^9, 3.664198991982346*^9}}],

Cell[CellGroupData[{

Cell[BoxData[{
 RowBox[{
  RowBox[{"Solve", "[", 
   RowBox[{
    RowBox[{"fpmX", "==", 
     RowBox[{"(", 
      RowBox[{"X", "/.", "fp6val"}], ")"}]}], ",", "a", ",", "Reals"}], "]"}],
   "//", "N"}], "\[IndentingNewLine]", 
 RowBox[{
  RowBox[{"Solve", "[", 
   RowBox[{
    RowBox[{"fpmY", "==", 
     RowBox[{"(", 
      RowBox[{"Y", "/.", "fp6val"}], ")"}]}], ",", "a", ",", "Reals"}], "]"}],
   "//", "N"}]}], "Input",
 CellChangeTimes->{{3.6552945611410503`*^9, 3.65529462522537*^9}}],

Cell[BoxData[
 RowBox[{"{", 
  RowBox[{
   RowBox[{"{", 
    RowBox[{"a", "\[Rule]", "0.7327601214865619`"}], "}"}], ",", 
   RowBox[{"{", 
    RowBox[{"a", "\[Rule]", 
     RowBox[{"-", "1.1577768674211926`"}]}], "}"}], ",", 
   RowBox[{"{", 
    RowBox[{"a", "\[Rule]", "0.17419567244005071`"}], "}"}]}], 
  "}"}]], "Output",
 CellChangeTimes->{{3.655294562793844*^9, 3.6552946257866364`*^9}, 
   3.655296510964258*^9, 3.655296684456258*^9, 3.6553125392554903`*^9, 
   3.655480402355762*^9, 3.655481685575515*^9, 3.656185721487954*^9, 
   3.65684748345362*^9, 3.656869068895653*^9, 3.656869596759902*^9, 
   3.656869816861971*^9, 3.6568701053428993`*^9, 3.65706466784909*^9, 
   3.657076418532517*^9, 3.657451887349786*^9, 3.657551978508952*^9, 
   3.657828081715803*^9, 3.658147561445613*^9, 3.659357545017323*^9, 
   3.6594427342625113`*^9, 3.661777141305472*^9, 3.6617783899768963`*^9, 
   3.6617822636152067`*^9, 3.6617890429809723`*^9, 3.6617914973929567`*^9, 
   3.661792489868701*^9, 3.661792672199781*^9, 3.661792883274198*^9, 
   3.6617933958895617`*^9, 3.6617940678210382`*^9, 3.6618627392426853`*^9, 
   3.661865254498632*^9, 3.66188161517665*^9, 3.66195801777183*^9, 
   3.662033390077427*^9, 3.66203880832439*^9, 3.662123952264949*^9, 
   3.662204875491254*^9, 3.662222690556726*^9, 3.662294544331637*^9, 
   3.662309144599271*^9, 3.6623126840316143`*^9, 3.662316099774809*^9, 
   3.662388082723606*^9, 3.662388264533512*^9, 3.662398657575732*^9, 
   3.6634116771154222`*^9, 3.663599624126608*^9, 3.663599785133112*^9, 
   3.66367681427334*^9, 3.663860772055626*^9, 3.6640259691170073`*^9, 
   3.6641988058188887`*^9, 3.664198932740713*^9, 3.6641989931229362`*^9, 
   3.664892520491879*^9, 3.667580574546289*^9}],

Cell[BoxData[
 RowBox[{"{", 
  RowBox[{
   RowBox[{"{", 
    RowBox[{"a", "\[Rule]", 
     RowBox[{"-", "0.7323044102452875`"}]}], "}"}], ",", 
   RowBox[{"{", 
    RowBox[{"a", "\[Rule]", "0.2238476064190428`"}], "}"}]}], "}"}]], "Output",\

 CellChangeTimes->{{3.655294562793844*^9, 3.6552946257866364`*^9}, 
   3.655296510964258*^9, 3.655296684456258*^9, 3.6553125392554903`*^9, 
   3.655480402355762*^9, 3.655481685575515*^9, 3.656185721487954*^9, 
   3.65684748345362*^9, 3.656869068895653*^9, 3.656869596759902*^9, 
   3.656869816861971*^9, 3.6568701053428993`*^9, 3.65706466784909*^9, 
   3.657076418532517*^9, 3.657451887349786*^9, 3.657551978508952*^9, 
   3.657828081715803*^9, 3.658147561445613*^9, 3.659357545017323*^9, 
   3.6594427342625113`*^9, 3.661777141305472*^9, 3.6617783899768963`*^9, 
   3.6617822636152067`*^9, 3.6617890429809723`*^9, 3.6617914973929567`*^9, 
   3.661792489868701*^9, 3.661792672199781*^9, 3.661792883274198*^9, 
   3.6617933958895617`*^9, 3.6617940678210382`*^9, 3.6618627392426853`*^9, 
   3.661865254498632*^9, 3.66188161517665*^9, 3.66195801777183*^9, 
   3.662033390077427*^9, 3.66203880832439*^9, 3.662123952264949*^9, 
   3.662204875491254*^9, 3.662222690556726*^9, 3.662294544331637*^9, 
   3.662309144599271*^9, 3.6623126840316143`*^9, 3.662316099774809*^9, 
   3.662388082723606*^9, 3.662388264533512*^9, 3.662398657575732*^9, 
   3.6634116771154222`*^9, 3.663599624126608*^9, 3.663599785133112*^9, 
   3.66367681427334*^9, 3.663860772055626*^9, 3.6640259691170073`*^9, 
   3.6641988058188887`*^9, 3.664198932740713*^9, 3.6641989931229362`*^9, 
   3.664892520491879*^9, 3.667580574557232*^9}]
}, Open  ]],

Cell["This defines our thresholds:", "Text",
 CellChangeTimes->{{3.664198809055909*^9, 3.6641988118687363`*^9}}],

Cell[BoxData[{
 RowBox[{
  RowBox[{"acmX", "=", "0.17419567244005071`"}], ";"}], "\[IndentingNewLine]", 
 RowBox[{
  RowBox[{"acmY", "=", "0.2238476064190428`"}], ";"}]}], "Input",
 CellChangeTimes->{{3.6552946363335733`*^9, 3.655294648050675*^9}}]
}, Open  ]]
}, Open  ]],

Cell[CellGroupData[{

Cell["Cross-feeding mutualism ODEs model - Figures", "Section",
 CellChangeTimes->{{3.6548679372442007`*^9, 3.654867941529777*^9}, {
  3.657023367577264*^9, 3.657023375282432*^9}, {3.66178900969326*^9, 
  3.661789018603527*^9}, {3.664199036444085*^9, 3.664199039480113*^9}}],

Cell[CellGroupData[{

Cell["Init", "Subsection",
 CellChangeTimes->{{3.6552966652470512`*^9, 3.655296665653637*^9}}],

Cell[BoxData[{
 RowBox[{
  RowBox[{
   RowBox[{"pwSplit", "[", 
    RowBox[{"_", "[", 
     RowBox[{"pairs", ":", 
      RowBox[{"{", 
       RowBox[{
        RowBox[{"{", 
         RowBox[{"_", ",", "_"}], "}"}], ".."}], "}"}]}], "]"}], "]"}], ":=", 
   
   RowBox[{
    RowBox[{
     RowBox[{"Piecewise", "[", 
      RowBox[{
       RowBox[{"{", "#", "}"}], ",", "Indeterminate"}], "]"}], "&"}], "/@", 
    "pairs"}]}], "\n"}], "\[IndentingNewLine]", 
 RowBox[{
  RowBox[{"pwSplit", "[", 
   RowBox[{"_", "[", 
    RowBox[{
     RowBox[{"pairs", ":", 
      RowBox[{"{", 
       RowBox[{
        RowBox[{"{", 
         RowBox[{"_", ",", "_"}], "}"}], ".."}], "}"}]}], ",", "expr_"}], 
    "]"}], "]"}], ":=", 
  RowBox[{"Append", "[", 
   RowBox[{
    RowBox[{"pwSplit", "@", 
     RowBox[{"{", "pairs", "}"}]}], ",", 
    RowBox[{"pwSplit", "@", 
     RowBox[{"{", 
      RowBox[{"{", 
       RowBox[{"{", 
        RowBox[{"expr", ",", 
         RowBox[{"Nor", "@@", 
          RowBox[{"pairs", "[", 
           RowBox[{"[", 
            RowBox[{"All", ",", "2"}], "]"}], "]"}]}]}], "}"}], "}"}], 
      "}"}]}]}], "]"}]}]}], "Input",
 CellChangeTimes->{{3.654532866013831*^9, 3.654532869817646*^9}, {
   3.6545410839280033`*^9, 3.654541093533573*^9}, {3.654541187089059*^9, 
   3.654541192931109*^9}, 3.654541358679287*^9}],

Cell[BoxData[{
 RowBox[{
  RowBox[{"ac1XGra", "=", 
   RowBox[{"Line", "[", 
    RowBox[{"{", 
     RowBox[{
      RowBox[{"{", 
       RowBox[{
        RowBox[{
         RowBox[{"Log", "[", "ac1X", "]"}], " ", "//", "N"}], ",", 
        RowBox[{"-", ".6"}]}], "}"}], ",", 
      RowBox[{"{", 
       RowBox[{
        RowBox[{
         RowBox[{"Log", "[", "ac1X", "]"}], "//", "N"}], ",", "1"}], "}"}]}], 
     "}"}], "]"}]}], ";"}], "\[IndentingNewLine]", 
 RowBox[{
  RowBox[{"ac1YGra", "=", 
   RowBox[{"Line", "[", 
    RowBox[{"{", 
     RowBox[{
      RowBox[{"{", 
       RowBox[{
        RowBox[{"Log", "[", "ac1Y", "]"}], ",", 
        RowBox[{"-", ".6"}]}], "}"}], ",", 
      RowBox[{"{", 
       RowBox[{
        RowBox[{"Log", "[", "ac1Y", "]"}], ",", "1"}], "}"}]}], "}"}], 
    "]"}]}], ";"}], "\[IndentingNewLine]", 
 RowBox[{
  RowBox[{"ac6aGra", "=", 
   RowBox[{"Line", "[", 
    RowBox[{"{", 
     RowBox[{
      RowBox[{"{", 
       RowBox[{
        RowBox[{"Log", "[", "ac6a", "]"}], ",", 
        RowBox[{"-", ".6"}]}], "}"}], ",", 
      RowBox[{"{", 
       RowBox[{
        RowBox[{"Log", "[", "ac6a", "]"}], ",", "1"}], "}"}]}], "}"}], 
    "]"}]}], ";"}], "\[IndentingNewLine]", 
 RowBox[{
  RowBox[{"ac6bGra", "=", 
   RowBox[{"Line", "[", 
    RowBox[{"{", 
     RowBox[{
      RowBox[{"{", 
       RowBox[{
        RowBox[{"Log", "[", "ac6b", "]"}], ",", 
        RowBox[{"-", ".6"}]}], "}"}], ",", 
      RowBox[{"{", 
       RowBox[{
        RowBox[{"Log", "[", "ac6b", "]"}], ",", "1"}], "}"}]}], "}"}], 
    "]"}]}], ";"}], "\[IndentingNewLine]", 
 RowBox[{
  RowBox[{"acmXGra", "=", 
   RowBox[{"Line", "[", 
    RowBox[{"{", 
     RowBox[{
      RowBox[{"{", 
       RowBox[{
        RowBox[{"Log", "[", "acmX", "]"}], ",", 
        RowBox[{"-", ".6"}]}], "}"}], ",", 
      RowBox[{"{", 
       RowBox[{
        RowBox[{"Log", "[", "acmX", "]"}], ",", "1"}], "}"}]}], "}"}], 
    "]"}]}], ";"}], "\[IndentingNewLine]", 
 RowBox[{
  RowBox[{"acmYGra", "=", 
   RowBox[{"Line", "[", 
    RowBox[{"{", 
     RowBox[{
      RowBox[{"{", 
       RowBox[{
        RowBox[{"Log", "[", "acmY", "]"}], ",", 
        RowBox[{"-", ".6"}]}], "}"}], ",", 
      RowBox[{"{", 
       RowBox[{
        RowBox[{"Log", "[", "acmY", "]"}], ",", "1"}], "}"}]}], "}"}], 
    "]"}]}], ";"}]}], "Input",
 CellChangeTimes->{{3.654873427581175*^9, 3.6548734380091352`*^9}, {
  3.65503850216085*^9, 3.655038517302791*^9}, {3.6550433128183804`*^9, 
  3.65504331303083*^9}, {3.6551175494397383`*^9, 3.655117581682232*^9}, {
  3.655294657524082*^9, 3.655294680204403*^9}}],

Cell[CellGroupData[{

Cell[BoxData[{
 RowBox[{"ac1X", "//", "N"}], "\[IndentingNewLine]", 
 RowBox[{"ac1Y", "//", "N"}], "\[IndentingNewLine]", 
 RowBox[{"ac6a", "//", "N"}], "\[IndentingNewLine]", 
 RowBox[{"ac6b", "//", "N"}]}], "Input",
 CellChangeTimes->{{3.655033746096854*^9, 3.655033777722248*^9}, {
  3.6550384774216213`*^9, 3.655038482887416*^9}}],

Cell[BoxData["0.12`"], "Output",
 CellChangeTimes->{{3.655033746865521*^9, 3.65503377810032*^9}, 
   3.65503504471207*^9, {3.655038472018236*^9, 3.655038483320229*^9}, 
   3.65503851958851*^9, 3.655042963054305*^9, 3.6550526183423033`*^9, 
   3.655117427276582*^9, 3.655117558892126*^9, 3.655128797391506*^9, 
   3.655205202745083*^9, 3.655207544333744*^9, 3.6552088129366817`*^9, 
   3.6552946825256042`*^9, {3.655296511342733*^9, 3.655296523477541*^9}, 
   3.6552966851664886`*^9, {3.655312605236405*^9, 3.655312623957156*^9}, 
   3.655313020235898*^9, 3.655480414635412*^9, 3.6568690867363853`*^9, 
   3.656869610031901*^9, 3.656869906453639*^9, 3.6568701129980707`*^9, 
   3.6570646815975857`*^9, 3.65707642901604*^9, 3.657451923389145*^9, 
   3.657551983113826*^9, 3.658149989321059*^9, 3.659357556529553*^9, 
   3.659442746356967*^9, 3.6617768427507763`*^9, 3.661777151463232*^9, 
   3.66178234247803*^9, 3.661965198939829*^9, 3.66229491176831*^9, 
   3.662388096027495*^9, 3.663599637538912*^9, 3.6640260005359707`*^9, 
   3.66419910829918*^9, 3.6648925205503607`*^9, 3.667580574631824*^9}],

Cell[BoxData["0.1411764705882353`"], "Output",
 CellChangeTimes->{{3.655033746865521*^9, 3.65503377810032*^9}, 
   3.65503504471207*^9, {3.655038472018236*^9, 3.655038483320229*^9}, 
   3.65503851958851*^9, 3.655042963054305*^9, 3.6550526183423033`*^9, 
   3.655117427276582*^9, 3.655117558892126*^9, 3.655128797391506*^9, 
   3.655205202745083*^9, 3.655207544333744*^9, 3.6552088129366817`*^9, 
   3.6552946825256042`*^9, {3.655296511342733*^9, 3.655296523477541*^9}, 
   3.6552966851664886`*^9, {3.655312605236405*^9, 3.655312623957156*^9}, 
   3.655313020235898*^9, 3.655480414635412*^9, 3.6568690867363853`*^9, 
   3.656869610031901*^9, 3.656869906453639*^9, 3.6568701129980707`*^9, 
   3.6570646815975857`*^9, 3.65707642901604*^9, 3.657451923389145*^9, 
   3.657551983113826*^9, 3.658149989321059*^9, 3.659357556529553*^9, 
   3.659442746356967*^9, 3.6617768427507763`*^9, 3.661777151463232*^9, 
   3.66178234247803*^9, 3.661965198939829*^9, 3.66229491176831*^9, 
   3.662388096027495*^9, 3.663599637538912*^9, 3.6640260005359707`*^9, 
   3.66419910829918*^9, 3.6648925205503607`*^9, 3.6675805746362143`*^9}],

Cell[BoxData["0.0823693644443464`"], "Output",
 CellChangeTimes->{{3.655033746865521*^9, 3.65503377810032*^9}, 
   3.65503504471207*^9, {3.655038472018236*^9, 3.655038483320229*^9}, 
   3.65503851958851*^9, 3.655042963054305*^9, 3.6550526183423033`*^9, 
   3.655117427276582*^9, 3.655117558892126*^9, 3.655128797391506*^9, 
   3.655205202745083*^9, 3.655207544333744*^9, 3.6552088129366817`*^9, 
   3.6552946825256042`*^9, {3.655296511342733*^9, 3.655296523477541*^9}, 
   3.6552966851664886`*^9, {3.655312605236405*^9, 3.655312623957156*^9}, 
   3.655313020235898*^9, 3.655480414635412*^9, 3.6568690867363853`*^9, 
   3.656869610031901*^9, 3.656869906453639*^9, 3.6568701129980707`*^9, 
   3.6570646815975857`*^9, 3.65707642901604*^9, 3.657451923389145*^9, 
   3.657551983113826*^9, 3.658149989321059*^9, 3.659357556529553*^9, 
   3.659442746356967*^9, 3.6617768427507763`*^9, 3.661777151463232*^9, 
   3.66178234247803*^9, 3.661965198939829*^9, 3.66229491176831*^9, 
   3.662388096027495*^9, 3.663599637538912*^9, 3.6640260005359707`*^9, 
   3.66419910829918*^9, 3.6648925205503607`*^9, 3.6675805746394176`*^9}],

Cell[BoxData["0.7327601214865619`"], "Output",
 CellChangeTimes->{{3.655033746865521*^9, 3.65503377810032*^9}, 
   3.65503504471207*^9, {3.655038472018236*^9, 3.655038483320229*^9}, 
   3.65503851958851*^9, 3.655042963054305*^9, 3.6550526183423033`*^9, 
   3.655117427276582*^9, 3.655117558892126*^9, 3.655128797391506*^9, 
   3.655205202745083*^9, 3.655207544333744*^9, 3.6552088129366817`*^9, 
   3.6552946825256042`*^9, {3.655296511342733*^9, 3.655296523477541*^9}, 
   3.6552966851664886`*^9, {3.655312605236405*^9, 3.655312623957156*^9}, 
   3.655313020235898*^9, 3.655480414635412*^9, 3.6568690867363853`*^9, 
   3.656869610031901*^9, 3.656869906453639*^9, 3.6568701129980707`*^9, 
   3.6570646815975857`*^9, 3.65707642901604*^9, 3.657451923389145*^9, 
   3.657551983113826*^9, 3.658149989321059*^9, 3.659357556529553*^9, 
   3.659442746356967*^9, 3.6617768427507763`*^9, 3.661777151463232*^9, 
   3.66178234247803*^9, 3.661965198939829*^9, 3.66229491176831*^9, 
   3.662388096027495*^9, 3.663599637538912*^9, 3.6640260005359707`*^9, 
   3.66419910829918*^9, 3.6648925205503607`*^9, 3.667580574642591*^9}]
}, Open  ]],

Cell[BoxData[{
 RowBox[{
  RowBox[{"fp1XStab", "=", 
   RowBox[{"Piecewise", "[", 
    RowBox[{
     RowBox[{"{", 
      RowBox[{"{", 
       RowBox[{
        RowBox[{"(", 
         RowBox[{"X", "/.", "fp1val"}], ")"}], ",", " ", "fp1StabNodeDom"}], 
       "}"}], "}"}], ",", "Null"}], "]"}]}], ";"}], "\[IndentingNewLine]", 
 RowBox[{
  RowBox[{"fp1XSdle", "=", 
   RowBox[{"Piecewise", "[", 
    RowBox[{
     RowBox[{"{", 
      RowBox[{"{", 
       RowBox[{
        RowBox[{"(", 
         RowBox[{"X", "/.", "fp1val"}], ")"}], ",", "fp1SdleDom"}], "}"}], 
      "}"}], ",", "Null"}], "]"}]}], ";"}], "\[IndentingNewLine]", 
 RowBox[{
  RowBox[{"fp1XUnst", "=", 
   RowBox[{"Piecewise", "[", 
    RowBox[{
     RowBox[{"{", 
      RowBox[{"{", 
       RowBox[{
        RowBox[{"(", 
         RowBox[{"X", "/.", "fp1val"}], ")"}], ",", "fp1UnstNodeDom"}], "}"}],
       "}"}], ",", "Null"}], "]"}]}], ";"}], "\[IndentingNewLine]", 
 RowBox[{
  RowBox[{"fp3XSdle", "=", 
   RowBox[{"Piecewise", "[", 
    RowBox[{
     RowBox[{"{", 
      RowBox[{"{", 
       RowBox[{
        RowBox[{"X", "/.", "fp3val"}], ",", " ", "fp3SdleDom"}], "}"}], "}"}],
      ",", "Null"}], "]"}]}], ";"}], "\[IndentingNewLine]", 
 RowBox[{
  RowBox[{"fp3XNode", "=", 
   RowBox[{"Piecewise", "[", 
    RowBox[{
     RowBox[{"{", 
      RowBox[{"{", 
       RowBox[{
        RowBox[{"X", "/.", "fp3val"}], ",", "fp3StabNodeDom"}], "}"}], "}"}], 
     ",", "Null"}], "]"}]}], ";"}], "\[IndentingNewLine]", 
 RowBox[{
  RowBox[{"fp6XNode", "=", 
   RowBox[{"Piecewise", "[", 
    RowBox[{
     RowBox[{"{", 
      RowBox[{"{", 
       RowBox[{
        RowBox[{"X", "/.", "fp6val"}], ",", "fp6StabNodeDom"}], "}"}], "}"}], 
     ",", "Null"}], "]"}]}], ";"}], "\[IndentingNewLine]", 
 RowBox[{
  RowBox[{"fp6XSdle", "=", 
   RowBox[{"Piecewise", "[", 
    RowBox[{
     RowBox[{"{", 
      RowBox[{"{", 
       RowBox[{
        RowBox[{"X", "/.", "fp6val"}], ",", "fp6SdleDom"}], "}"}], "}"}], ",",
      "Null"}], "]"}]}], ";"}]}], "Input",
 CellChangeTimes->{{3.6545413998259363`*^9, 3.65454153907592*^9}, {
  3.654541604609659*^9, 3.6545416052847853`*^9}, {3.654541806319028*^9, 
  3.654541810008976*^9}, {3.654549850372463*^9, 3.654549859288454*^9}, {
  3.654550093986978*^9, 3.654550119084412*^9}, {3.6545525406470537`*^9, 
  3.654552566027289*^9}, {3.654552664975524*^9, 3.654552675554124*^9}, {
  3.6545530566245317`*^9, 3.654553091535296*^9}, {3.654553127570388*^9, 
  3.6545531458731194`*^9}, {3.6546023732184772`*^9, 3.6546024012982187`*^9}, {
  3.65487050632537*^9, 3.654870564297263*^9}, {3.654871112215081*^9, 
  3.654871119473921*^9}, {3.6548712606637278`*^9, 3.654871261146459*^9}, {
  3.65487144609256*^9, 3.65487144690418*^9}, {3.6548717396270742`*^9, 
  3.654871751967393*^9}, {3.654872432392827*^9, 3.654872446432177*^9}}],

Cell[BoxData[{
 RowBox[{
  RowBox[{"fp1YStab", "=", 
   RowBox[{"Piecewise", "[", 
    RowBox[{
     RowBox[{"{", 
      RowBox[{"{", 
       RowBox[{
        RowBox[{"(", 
         RowBox[{"Y", "/.", "fp1val"}], ")"}], ",", " ", "fp1StabNodeDom"}], 
       "}"}], "}"}], ",", "Null"}], "]"}]}], ";"}], "\[IndentingNewLine]", 
 RowBox[{
  RowBox[{"fp1YSdle", "=", 
   RowBox[{"Piecewise", "[", 
    RowBox[{
     RowBox[{"{", 
      RowBox[{"{", 
       RowBox[{
        RowBox[{"(", 
         RowBox[{"Y", "/.", "fp1val"}], ")"}], ",", "fp1SdleDom"}], "}"}], 
      "}"}], ",", "Null"}], "]"}]}], ";"}], "\[IndentingNewLine]", 
 RowBox[{
  RowBox[{"fp1YUnst", "=", 
   RowBox[{"Piecewise", "[", 
    RowBox[{
     RowBox[{"{", 
      RowBox[{"{", 
       RowBox[{
        RowBox[{"(", 
         RowBox[{"Y", "/.", "fp1val"}], ")"}], ",", "fp1UnstNodeDom"}], "}"}],
       "}"}], ",", "Null"}], "]"}]}], ";"}], "\[IndentingNewLine]", 
 RowBox[{
  RowBox[{"fp6YNode", "=", 
   RowBox[{"Piecewise", "[", 
    RowBox[{
     RowBox[{"{", 
      RowBox[{"{", 
       RowBox[{
        RowBox[{"Y", "/.", "fp6val"}], ",", "fp6StabNodeDom"}], "}"}], "}"}], 
     ",", "Null"}], "]"}]}], ";"}], "\[IndentingNewLine]", 
 RowBox[{
  RowBox[{"fp6YSdle", "=", 
   RowBox[{"Piecewise", "[", 
    RowBox[{
     RowBox[{"{", 
      RowBox[{"{", 
       RowBox[{
        RowBox[{"Y", "/.", "fp6val"}], ",", "fp6SdleDom"}], "}"}], "}"}], ",",
      "Null"}], "]"}]}], ";"}]}], "Input",
 CellChangeTimes->{{3.654872672193982*^9, 3.6548727020298357`*^9}, {
  3.654873393594598*^9, 3.654873393795175*^9}}],

Cell[BoxData[
 RowBox[{
  RowBox[{
   RowBox[{"{", 
    RowBox[{"aMin", ",", "aMax"}], "}"}], "=", 
   RowBox[{"{", 
    RowBox[{".05", ",", "1"}], "}"}]}], ";"}]], "Input"],

Cell[BoxData[
 RowBox[{
  RowBox[{"thresh", "=", 
   RowBox[{"{", 
    RowBox[{
    "ac1XGra", ",", "ac1YGra", ",", "ac6aGra", ",", "ac6bGra", ",", "acmXGra",
      ",", "acmYGra"}], "}"}]}], ";"}]], "Input"]
}, Open  ]],

Cell[CellGroupData[{

Cell["Figure: Equilibria vs Supplemented Amino Acids", "Subsection",
 CellChangeTimes->{{3.654873627016582*^9, 3.654873628152052*^9}, {
  3.65529656982222*^9, 3.655296578885662*^9}, {3.655296723117277*^9, 
  3.655296727566436*^9}}],

Cell[BoxData[{
 RowBox[{
  RowBox[{"Xmgra", "=", 
   RowBox[{"LogLinearPlot", "[", 
    RowBox[{
     RowBox[{"{", "fpmX", "}"}], ",", 
     RowBox[{"{", 
      RowBox[{"a", ",", "aMin", ",", "aMax"}], "}"}], ",", 
     RowBox[{"PlotStyle", "\[Rule]", 
      RowBox[{"{", 
       RowBox[{"Directive", "[", 
        RowBox[{"Green", ",", "Dashed"}], "]"}], "}"}]}], ",", 
     RowBox[{"Frame", "\[Rule]", "True"}], ",", 
     RowBox[{"PlotRange", "\[Rule]", 
      RowBox[{"{", 
       RowBox[{"0", ",", "0.45"}], "}"}]}]}], "]"}]}], 
  ";"}], "\[IndentingNewLine]", 
 RowBox[{
  RowBox[{"Ymgra", "=", 
   RowBox[{"LogLinearPlot", "[", 
    RowBox[{
     RowBox[{"{", "fpmY", "}"}], ",", 
     RowBox[{"{", 
      RowBox[{"a", ",", "aMin", ",", "aMax"}], "}"}], ",", 
     RowBox[{"PlotStyle", "\[Rule]", 
      RowBox[{"{", 
       RowBox[{"Directive", "[", 
        RowBox[{"Red", ",", "Dashed"}], "]"}], "}"}]}], ",", 
     RowBox[{"Frame", "\[Rule]", "True"}], ",", 
     RowBox[{"PlotRange", "\[Rule]", 
      RowBox[{"{", 
       RowBox[{"0", ",", "0.45"}], "}"}]}]}], "]"}]}], ";"}]}], "Input",
 CellChangeTimes->{{3.6549543924786367`*^9, 3.654954397889258*^9}, {
  3.65495446057654*^9, 3.654954503799416*^9}, {3.65495493631108*^9, 
  3.654954936372281*^9}, {3.6549551879065123`*^9, 3.654955192631448*^9}, {
  3.655038846009273*^9, 3.655038922275605*^9}, {3.655129545717307*^9, 
  3.655129557473516*^9}, {3.655294842444715*^9, 3.6552948449364767`*^9}, {
  3.659442970911889*^9, 3.65944299827199*^9}}],

Cell[CellGroupData[{

Cell[BoxData[{
 RowBox[{
  RowBox[{"Xgra", "=", 
   RowBox[{"LogLinearPlot", "[", 
    RowBox[{
     RowBox[{"{", 
      RowBox[{"fp3XNode", ",", "fp6XNode"}], "}"}], ",", 
     RowBox[{"{", 
      RowBox[{"a", ",", "aMin", ",", "aMax"}], "}"}], ",", 
     RowBox[{"PlotStyle", "\[Rule]", 
      RowBox[{"{", 
       RowBox[{"Directive", "[", 
        RowBox[{"Green", ",", "Thick"}], "]"}], "}"}]}], ",", 
     RowBox[{"Frame", "\[Rule]", "True"}], ",", 
     RowBox[{"PlotRange", "\[Rule]", 
      RowBox[{"{", 
       RowBox[{"0", ",", "0.7"}], "}"}]}]}], "]"}]}], 
  ";"}], "\[IndentingNewLine]", 
 RowBox[{
  RowBox[{"Ygra", "=", 
   RowBox[{"LogLinearPlot", "[", 
    RowBox[{
     RowBox[{"{", "fp6YNode", "}"}], ",", 
     RowBox[{"{", 
      RowBox[{"a", ",", "aMin", ",", "aMax"}], "}"}], ",", 
     RowBox[{"PlotStyle", "\[Rule]", 
      RowBox[{"{", 
       RowBox[{"Directive", "[", 
        RowBox[{"Red", ",", "Thick"}], "]"}], "}"}]}], ",", 
     RowBox[{"Frame", "\[Rule]", "True"}], ",", 
     RowBox[{"PlotRange", "\[Rule]", 
      RowBox[{"{", 
       RowBox[{"0", ",", "0.45"}], "}"}]}]}], "]"}]}], 
  ";"}], "\[IndentingNewLine]", 
 RowBox[{"eqvsaaGra", "=", 
  RowBox[{"Show", "[", 
   RowBox[{"Xmgra", ",", "Ymgra", ",", "Xgra", ",", "Ygra", ",", 
    RowBox[{"Epilog", "\[Rule]", " ", "thresh"}], ",", 
    RowBox[{"FrameLabel", "\[Rule]", 
     RowBox[{"{", 
      RowBox[{
      "\"\<Supplemented Amino Acids: a\>\"", ",", 
       "\"\<Equilibrium cell density\>\""}], "}"}]}], ",", 
    RowBox[{"PlotRange", "\[Rule]", 
     RowBox[{"{", 
      RowBox[{
       RowBox[{"{", 
        RowBox[{
         RowBox[{"Log", "[", "0.07", "]"}], ",", 
         RowBox[{"Log", "[", "1", "]"}]}], "}"}], ",", 
       RowBox[{"{", 
        RowBox[{"0", ",", "0.45"}], "}"}]}], "}"}]}]}], "]"}]}]}], "Input",
 CellChangeTimes->{{3.654873657854271*^9, 3.6548736795795097`*^9}, {
  3.6548743406650467`*^9, 3.654874415020522*^9}, {3.654874446889917*^9, 
  3.6548744967517548`*^9}, {3.654954733047367*^9, 3.654954748155806*^9}, {
  3.6549548594214697`*^9, 3.654954890779563*^9}, {3.654955194983109*^9, 
  3.654955197525372*^9}, {3.6550353682247*^9, 3.655035382423018*^9}, {
  3.655035813281818*^9, 3.655035841813204*^9}, {3.655038678151503*^9, 
  3.655038680265554*^9}, {3.65503879925273*^9, 3.655038814281149*^9}, {
  3.6550388711542788`*^9, 3.655038873067396*^9}, {3.655038926563591*^9, 
  3.655038927856371*^9}, {3.655129533466198*^9, 3.655129558992697*^9}, {
  3.6552948588381157`*^9, 3.655294869133396*^9}, {3.655294907644217*^9, 
  3.655294908083583*^9}, {3.655296590764494*^9, 3.65529659871819*^9}, {
  3.6552995667662086`*^9, 3.6552995705173492`*^9}, {3.659442978314581*^9, 
  3.659443121111353*^9}}],

Cell[BoxData[
 GraphicsBox[{{{{}, {}, 
     {RGBColor[0, 1, 0], AbsoluteThickness[1.6], Opacity[1.], 
      Dashing[{Small, Small}], LineBox[CompressedData["
1:eJwBoQNe/CFib1JlAgAAADkAAAACAAAARjg6ZFH1AMAAAAAAAAAAALg/Spmo
pADA82K7/kEClD92F20dRyQAwOBuTBCV86g/ic0E9hhZ/78U9bKdLAmzP8x6
eE9hVf6/iBWMEAK7uT8wF9Fb92L9v8kKPQ2Fm78/OsJyBktc/L/5Il8HKszC
P+dmxQdnWvu/vrRDYkiOxT+1+vy70Gn6v02xFhAf+sc/KZ19Dvhk+b+JD9v7
RHLKP74u4xNtcfi/LsLeOzqdzD/1uflvqoL3vzj8NYItns4/0lNZaqV/9r9t
n8747VTQP9DcnRfujfW/32HO7Mg60T90dCtj9If0v3sWvigOJdI/uwVqBcOG
87+lYPmN7PzSPyOGjVrflvK/ZkXkSWm60z8xFfpNuZLxvyRVR/m8e9Q/YJNL
9OCf8L8KAR14dCXVP2IWnOKhY++/OQJSuVfC1T9RIzMZ/V7tv6w0lpeTYtY/
gQ6UtfN867//qY/PO+/WP/4Wh45lcum/3TanKKZ+1z+8/UPNcornvw7r+8mN
/Nc/v9diuRCs5b+eldaN63DYPw/PE+IppeO/sSvZCrHn2D+gpI5w3sDhv00I
z670T9k/+y43dxxo37+MuDZrMrrZPz/7FGidYdu/6TQo7RUc2j8HhIYkVaDX
v65FDDsDcto/Z0ccWgOO079pFebGqMnaP5aOi7bQgc+/rpzAYJoW2z9yW2Zu
3Q3Iv2coj7+5Xds//zoTMa7vv79Zh2HbWKbbPyexqLN82LC/pXMvzxjm2z98
Y/TEGpWwv6x2+QMt59s/0RVA1rhRsL/WjxnwQOjbP/X0rvHpla+/i3ao7mfq
2z+chwx82nqtv/QZF4ey7ts/6qzHkLtEqb9kbtc1OvfbP4X3Pbp92KC/asLc
DhQI3D8vXNXcuVGgv892ElMfCdw/sYHZ/uuVn79kVPhQKgrcP1gUN4ncep2/
tYMeej8M3D+lOfKdvUSZv6du2YNmENw/QIRox3/YkL+abR+FpxjcPyebLhnw
lY+/B8z4bK4Z3D/OLYyj4HqNvzcEqA+1Gtw/HFNHuMFEib95xdCFwRzcP7ed
veGD2IC/4dhHN9cg3D+8YDbY6Hp9v1d0zPfbIdw/CYbx7MlEeb+S9Ldz4CLc
P6TQZxaM2HC/Vc4Lnugk3D/k60VW2kRpv34xmEzsJdw/fza8f5zYYL+1jNO2
7ybcPzUCZVK92FC/8tjP3PIn3D+UzNplVGlwvnQKn771KNw/JuzrNg==
       
       "]]}}, {}}, {{{}, {}, 
     {RGBColor[1, 0, 0], AbsoluteThickness[1.6], Opacity[1.], 
      Dashing[{Small, Small}], LineBox[CompressedData["
1:eJwBcQOO/CFib1JlAgAAADYAAAACAAAA7i8WlrpS/78AAAAAAAAAAMx6eE9h
Vf6/9RdCtnA9nD8wF9Fb92L9v222ReW306o/OsJyBktc/L/gidsW8+KzP+dm
xQdnWvu/jpsqQ7HZuT+1+vy70Gn6v569TEziFb8/KZ19Dvhk+b807jhqWDbC
P74u4xNtcfi/Y1Uay0yOxD/1uflvqoL3v6sQqUDXuMY/0lNZaqV/9r+SuWud
++7IP9DcnRfujfW/CwQmn/ffyj90dCtj9If0v+nBr3p/2sw/uwVqBcOG878E
d1m9Pa3OPyOGjVrflvK/KeqVvngj0D8xFfpNuZLxv6R+10R59NA/YJNL9OCf
8L/oaMWI86vRP2IWnOKhY++/UwnjRI9V0j9RIzMZ/V7tv/iLlBLJAtM/gQ6U
tfN8678M9mPg2JrTP/4Wh45lcum/yxFGEOQ11D+8/UPNcornv+ZlthEBvtQ/
v9diuRCs5b/OR3k4zjvVPw/PE+IppeO/ehrPBDW81T+gpI5w3sDhv613qNjs
LNY/+y43dxxo37/4StrNx5/WPz/7FGidYdu/CkfmKZsJ1z8HhIYkVaDXv074
ewiAZtc/Z0ccWgOO07+vkwbXQMXXP5aOi7bQgc+/Fhgxi28Y2D9yW2Zu3Q3I
vw629C9TZdg//zoTMa7vv78b+uWu1bPYPyexqLN82LC/pPL738D42D98Y/TE
GpWwv4IY63nr+dg/0RVA1rhRsL8fEUzFFfvYP/X0rvHpla+/Sh+2cGn92D+c
hwx82nqtv2IAbBwNAtk/6qzHkLtEqb/wmVfZRQvZP4X3Pbp92KC/7+bZd30d
2T8vXNXcuVGgvyxCpWeeHtk/sYHZ/uuVn79RVG0Lvx/ZP1gUN4ncep2/TZVD
b/8h2T+lOfKdvUSZv4UrN6p8Jtk/QIRox3/YkL9ThJ7+aC/ZPyebLhnwlY+/
oIKJN4Uw2T/OLYyj4HqNv3O4riWhMdk/HFNHuMFEib+edPYh2DPZP7edveGD
2IC/HLOgnEI42T+8YDbY6Hp9v/0Vg4FcOdk/CYbx7MlEeb8GfjwcdjrZP6TQ
ZxaM2HC/hWKCc6g82T/k60VW2kRpv6TUNTDBPdk/fza8f5zYYL9BNw6j2T7Z
PzUCZVK92FC/YPgezPE/2T+UzNplVGlwvuyAe6sJQdk/LCPToQ==
       
       "]]}}, {}}, {{{}, {}, 
     {RGBColor[0, 1, 0], Thickness[Large], Opacity[1.], 
      LineBox[CompressedData["
1:eJwBcQKO/SFib1JlAgAAACYAAAACAAAAIj79c/Xl07+AI61CesLaPySU7L1x
39O/XQ0ayQLD2j8x68J2KM/TvzUoZNxXxNo/PkKZL9++079x9e2YrMXaP0yZ
b+iVrtO/qoXN/gDH2j9nRxxaA47Tv2gV5saoydo/Zu0g7s5+07+4paSi5cra
P2aTJYKab9O/qBwlMyLM2j9m3y6qMVHTv3Iys3Kazto/ZHdB+l8U079JPPdt
h9PaP2CnZpq8mtK/LOCqZFPd2j9ZB7HadafRv8WERM6z8No/lo6LttCBz7+u
nMBgmhbbP3JbZm7dDci/ZyiPv7ld2z//OhMxru+/v1mHYdtYpts/J7Gos3zY
sL+lcy/PGObbP3xj9MQalbC/rHb5Ay3n2z/RFUDWuFGwv9aPGfBA6Ns/9fSu
8emVr7+LdqjuZ+rbP5yHDHzaeq2/9RkXh7Lu2z/qrMeQu0Spv2Ru1zU699s/
hfc9un3YoL9qwtwOFAjcPy9c1dy5UaC/z3YSUx8J3D+xgdn+65Wfv2VU+FAq
Ctw/WBQ3idx6nb+2gx56PwzcP6U58p29RJm/pm7Zg2YQ3D9AhGjHf9iQv5lt
H4WnGNw/J5suGfCVj78GzPhsrhncP84tjKPgeo2/NwSoD7Ua3D8cU0e4wUSJ
v3nF0IXBHNw/t5294YPYgL/g2Ec31yDcP7xgNtjoen2/V3TM99sh3D8JhvHs
yUR5v5L0t3PgItw/pNBnFozYcL9Uzgue6CTcP+TrRVbaRGm/fzGYTOwl3D9/
Nrx/nNhgv7WM07bvJtw/NQJlUr3YUL/y2M/c8ifcP5TM2mVUaXC+dQqfvvUo
3D/FzlNz
       "]]}, 
     {RGBColor[0, 1, 0], Thickness[Large], Opacity[1.], 
      LineBox[CompressedData["
1:eJwVknk81Pkfx+XDlBQSU8rWEjXaDjoVenfoIoR0mbJIoe2gGscuWcnVKjEx
HYpYJFnJzLjy+bi1hjDDzHyVKymStMbk7tfvj9fj9e/z9Xi+9NwuOHgoKigo
XP6R/zd9Q/K+N6OIqGocvmS74wWE5uGFJd8Q8QwOeXIm9QX0rpXVto0gknZv
PjviywuwesYImBhGZNOT+JwKw3zIWXnCaPF/iDxxqr273SEfNDNvS7cOISJ4
pHu/wz8fWIbVUccHEWG76rxm3c8H6vH4lsABRFLW13zSKM6HbT+v7b/bj4jT
uDT6sCQfaIs5VtJeRBjCoV0353LBmyMYH+1BxJZTnKO+nAsN2jOeLnyHSGwS
5/45Cy4kaHirHu1AxMWVY3rAiwvjMQ+L/d4iUtok242CuXBSVXg2sQ0R5bJf
ntLiuLCcZi5oFSOi+/J70IYCLvAn5sY4NSIy42n7nbBpLugG7LS40oCI3OBs
1Rx1HoTIWZ/ZAkSqz7jbmy7lwb6vHTaiWkSCPStDYrfxQNL7XM2xDJFbD1kG
rwJ4MNrkFHswDxEHDl9w6D0PmHbR2y/mIkIG0q58/coDIigdupWDyGP3mA0e
0zyIrFlh/zoLkb4P54wkdD4sfDk2zzYVkYTwag/NPXwwzUyKt2Yjkhf9L7/p
IR8K+Wp4ZxwirRWLmg9n8WFrzdX+LbE//DBWNWMuHyx6XXcw/kKkll4m3S7g
w06D5V+UwhD5dqrPUmuUDzbJOVallxB5wNwTFmtdAG4cPMPEEZERmy755vcF
0JNhvJphj8gC9chDToMF4MFPObrUDhGOjhPf41sBeLZe+2euNSL5A6qRv6oU
wjmtfSf6dyIy5QvNlasKwT+2sSB1HSLTMp08lk8hxER2XaBr/viX0Z2DecOF
MOBasMlYA5ED9fbXVSYK4YDZran9aoisrB/UPK5YBHMGzW8Ezf6xz2pj/AeN
Ioh25KT3KCLyfXN/BG91EYQvsXubN6xIXNJ8+jeeLoKQ/BIruxZFMqRSyt4o
LALfzkTDSI4ioQbp/puSi4HBTaed1FMkA8JG9X61l2Ayj+JpJs8gWWVJ0tDf
S6Gu5+r28ytmkPhHk0NKLzEUgNXdzDQFUtrukl4dToC14NxPew0USFeRyO8l
owyi6pXkC499xzleworK0jIQBPrbuTpN4+ajf4WOu5aD8YIm529uU3gpo9OM
NlkOW8t9adbMSSy/+uy7RnoFfDhdNfPM8QlsqbTlEtO+Erjjk8WNXuN47e7E
Q1rySjBKClIbPTWGQbPfm/FPFZSueTf/nM8oFvb1rV3qXg0jhWMXskK/4cqJ
EWK3uAaaHY95/31VjnUt9svVPtdA45ukBYMxI/jPIyF1zsW1cPnyL+6yCBme
o1ZUOJHxCoqVvZUrwodxwY0uZ8NH/8Ky8JjjHQn/4UZLVaN4dh2YaI/bFMZ9
xYoOF5Q/5wrg13hrWeejITxnZ8Xzs/X14EZ/0J3i/gXXmJrdXj/aAPbL1utM
nfyM2fvDLRJXNsKfamzu8B+fsL43c6Et1QjT9IibHr59WPJ6xNwvswlKpnbV
+0Z/wA0ipWf2Ac2AxW6FGtnvMZvvo655RAjqr+d3G/39Dq+MEGdkM0WQnHbz
Yjvpwo7yOgv+6RaYWLPZT9ezA2erXLNhpbQCTGh5Jrm24WnjAW0dmRjcymh7
OQ5t+ORMD4blmBjCI0YN43e14Sfswe8Xp8UgmP/mXaRhGzYJ6FBonCWBo6tS
XS73Ufjd4Agz9ScJ+JwwOWLtQ2EwTNBK3iuBVGyzZyxEij+2T+yQP5BA9XUw
lPlI8Wwu2e38WAL91iZKX9ykuCCbaVCeIQFjiVZ5j6UUazG7Lt/Jk0DJUJtF
4ywpZgUlsRxqJdCi570xI1aCf1ubeHe5TAIzw8INnJLF+F6H0NbcRgpabcy3
qrFi3D1Cf3rEUQr669YnlF8VY0G248Erx6Rg0dkx09hFjAPneQXwPaRwyXzL
p9lLxNg4rt3lSLAUOmSfnpP7rfi8/msbWq4UBqzLvf1utGLqtihzD08K4485
y9b83ordqBfOUSVS0Lbffef+8VYc1F0u0H4lBetnD/1ZOq04mBspt+qWAt/D
HlYltuAlwx/NV2hTUFmyYrQ7vAXPpqlExCymoHn+dO5dVgsOa19nKtej4HNZ
lv7Mwy14kzBQ2LCGgmVLlGjdWi3YVr1hVtI+CoyvUKUcpRZ802VVOt2Ogm2C
XD87mQhT0VZ5cU4UHAs80VciFGFJYMaiODcKbrXyBIlxIjw7W3dvzh8UPFgd
c902VIQVbuReMbtGQVaY+zZlXxGejGlYVBdFQdU6jVxfexFOZ7AFXxN+8EX1
ehrtEOHMpevaIpMo6Ows0es0FuHzY3tO6adRMHHTK95GQ4RXxlX1MZ9TMKsX
DigpiDDNjPFxik8B3YKuXPxFiEPvDZ9KKaXA2RH3V/UKMVVnuXp/OQX/A1dF
yiM=
       "]]}}, {}}, {{{}, {}, 
     {RGBColor[1, 0, 0], Thickness[Large], Opacity[1.], 
      LineBox[CompressedData["
1:eJwV13k8Fd0fB/DrXmuLPRQloVCEiqgcJMmSkEpKUkoiUZaoqJAluiHLL1uW
kh5tpDy437ncQVkSIkshJZHyZL1zLb/TX/N6v87MnHNmvnPOZ5TcfOzd6TQa
7QQfjfb3KLM526JnhkEo+q35jy1Sjq6/ALmKaQbx2uBz2URCORrcOFHXPckg
5F6VMm1ny5Flkdol3jiDYEpGSXDMK9ATjaPq8n8YBFjkBvrfqECSBXc6DccY
xM8PaQ8/vapAAao10Yd/MQha20bNpMEK1JVDGQT/ZBDq8t7XJCQqkdHqjcNp
wwzi91RV7s6tlUhQPtWyc5BB/IofyFEMrUSeqQ3UzFcGUUijtSVmVaKmZXyP
5QYYRNt4msdZViVKFvdcfKiXQYgkxaotmalEVFxmeeAnBiH8PFJ2jRQLuSxu
PZvSzSCOD/52MNBkobWC2xvaOxiEx5HPw3UuLPSKtzTOsZlB7D4j0WlfxkIK
l0x3+DcxiJMsi/ygJhYKmwoYTWpgEKaXzPJXDLCQxX+9Nm11DGJ20zb2+CJA
HwefizqwGURiNT+7xBHQzHtH5r4XDOJttWNofjegI7YxxuefMYjmDpk23RFA
RANr7PYTBvGv22bfCApQVO06u3eFDKLpiUq+yRICyVVyJfbmMghG4v0fi9UJ
tLUgI9EqiUEo9ykHX3chUNkrUTBNYBDh0iUWJ9wJZFgbOmzAZBBx92dLNnoR
aMfgcRO1WwxCsGl/VdwlApmqrP3NH84gkm4LFnsnEsgm+4kl6wKDeK/Z+3AN
h0BuqcCn48AgKANmNEuejb4+1NZUs2MQnzV2uXevZiP3V/cPKdoyCFmBu3G/
VNnIo/3G06VWDKI9Itt/ZiMbeUtbHB02ZRDml//oZe1koyBm8+tcXfw8Cj+e
djrDRnFR/T4ykgyiYmXak0NP2ejn8dd62uIMontvudW2Yjay3nZ7bo8og1jz
QLNS7hUbLfm1PfbKIgahvzPhCIfFRjEOqQ++0hmEFrq7ta+RjSJX2X56MU4n
Nn9e1aA3wkZhJRWWth/oRPBDw7yXa6qQX1+KalQqnfgmBtESN6sQKa9w5XEy
nXjaZ608Hl2F5A5mtzUl0YlVm56LtdyqQqzGghvL7tCJaNWEyZsJVUikvKw/
J5pOFNVxr7VlVKHsu90ZlcF0YhHv6ZuJ4irUaKkoM36ETmQnXPE9/7kKqb18
IOiiRCdO+okFKWpWo9TrpzsPKdIJ1uToiYKN1Uh4n9o/DivphMe5Wv2NutVo
aPiR3Z7ldMLhUl2unn41erS6KH2zBJ0wnX3Qv8GkGmncKtZdzEcnVFh5V8v2
V6MNJwiX1318hEZnO889uBrpSHSVSmbzERFyJjW3iGoUVkBT1c7kI8q4vWRo
VTVqQusSbdL5CNW05b6+nGrkee6iT1QqH1F4K+vdvrpqlFcvqjbP5CP6meve
L7yrRnKRO9N+XOMj6t7nzCv2VqN56p8Q4gQfsZK2C/nOVqP6r6HG59bxESWN
nq/vbOIgPdEB9ROquP9yXo/zFg7K0TeXOqTMR4RVT7BU9DkoOGbJoIkiHyHA
VIAXhhykpp0Wu0yWjzj5u7weTDgoMuRFe4UgH2Hae3Ak05aDTCW/eS0epBHL
hy5EBXpy0GtkmVaQRyMIJRJY6RwkW39Y6mEOjYjqTB/Vz+SggANn4/KzaYSA
wEfpZ1kctNn71rWcdBpR7lZul5HDQc/+13QmPYlGiMjWJ50t4KCCSXtDZjiN
0OjZUNZRzEEpj527A0/SiHd3BUT/vMH3k/VeuVuFRsTec/a2GOegYq8BXY81
NCKvNiL+3AQHjbGdLKJX04iK7Vu/Jk5y0Fkv8wv1CjTCstRBq2eag1zZim9s
l9GIUwdld52Y5SDLsy0XDwnSiGbei9dWAiQyvOqT2tq8AM/Oql25KUOi6Eb+
KTmnBWAuclz5So9ERumesoscFyD4P0QR+iSa8Gzeytu3ANTq8Jk3W0nkIpwe
8sliAVymx506DUmku3MTX87WBdA5e6B01IhEXa+PL1kvtwCbtjymj5qTSCOP
tWZHxzxsZvts332ARL1+KmZarfMwEZqbv+UgiZJMYtwV383D/GclPeVDJJr/
7FjAVzsPL1ZkNvKcSNSyfFSzpnQeBD91duUcJVHIbXkD2+R5OBK97nbdSRI1
BAfZHnecB7dFf2wv+OHxf3r0MMVuHgazH37YeoFET1H3QqMN7p8wzJnDTuA3
emZoPg9vltiLR/iT6FA8Q0Jafx6enck2jQ0i0bf78S01cvOwxOe5hP9VPJ66
PMcNPXNQaGbQzYom0fn17UVuH+fgQfABN+8YEvXHCQmmtc0Bs+KOrnwsiTj2
nqUCjXMwvyXtycVbJIrp2SjbWzkHnvNHZRRvk0h27N+Pd7LmYNW2G0/tkkik
LfveedptDspov+y0MknUkxFS2OMyBxrr9pe1YEeprOWyD8/Bl+AQq4AsEvXp
hCTfsp+DzUc0x/7NJtEda9X3SqZzIEgf2WaYS6I/1y6ZWyvNwRHHbV/EC0j0
8qeSzv3eWeh6bRW56jmJ3C40hEZ2z4K9SrZtAbYoFdB0tmMWKmtUzHRekOiU
UMNZvXezkPai7IlxMYlk1gQ8qGfNwpBoX7TjSxIFHXwrP5UxC5liRY4Hy3A9
VfkJWh2ZhX/ZI0rlBIkalwQF7Dw0C3VSD3apsUnkevDK4Lb9s7DKNP1eEnbE
z5s1G6xnIVlJ7rNnFYmaZTIiRbfPQmqqWcVSDoncz9YKtsjPwpKhU20bakk0
87Ih4K3sLITrbJCNw46htQxWSc1CT8X12J/Yz+721BQvxv0rPBd+VEciCv6L
vMvjgZd5voPcWxIxpRWEnLp50PCDVGxuIJHyMaVAuw4ePKsw9lduJFHpo7Xf
97TywOPOGZ4/dreRTq1hPQ+yv4WnyTWRaO0Z85sK5Two6ZGS3/+ORBWV54X6
/seDYEUflbz3JLIVDgj8mMyDu8x3l4exv9iHfG9O4IHORg6/dguJhIYiatkx
PNiir5D7Gtte8t7N3GAehHGcZYlWEn0/RQqdPswDlWXiDQ8/kEhvV/KTvAM8
OFnUYvoJO1L5tOMXex4cthdjSLaTSKVPOPeoFQ+Y2kXHLmG7Olkb7d/Og75G
n5uoA9e7/spvd7bywPXszG4f7Pllv2LfbebBRaGTdpnYGS23Oy01eUB13TWi
sLusWi+arOJB8qRe2KOPJFLXyJMPXcED2v8eR7RiBwn7V1XI8OBhplvrLLYs
KSO+VYwHxx+Z7bbpJNF+o8OPtWg8kP4nJv4bdq7CenuvWQq6TMlWkS5cjxRv
5tEMBXnqqa6a2HdeZZir/kcBU/bpPj/sJu3+fvkvFCzK0Y0ax14p9iLK6TMF
gyNsIcluEnmNXt+Y0kXBrKJe00bsxYUqVyRbKdjbdn7jGezDUZPK+95RsBGE
34ZjF56qeRtXT0H2GbXHWdgWyh5yIhwK1hhlG7dip/AZgDlBgXBR3cQI9mCv
yKnwCgq2ui//zejB9Zn+uHihhIK+gpaXOthVy37vncqnYIvFZFQ4tsQETG7K
oeBUw/OzKdiuLcx030wKAtqbEx9hL8TrDv9MpsD8R3NxPfZeb8YdjUQKTJuu
Pu7GzrRq0/e4TcGT/9SGhrG3CwdEDNykYFRxkbbQJxLFDppvUAqnYGhwyTZp
7C6ObKtLGAWlJ3NjVmOr5w5dSr9MQcXK4lUbsIOula3uCqIgxk9pWg+79lhM
raw/Bb+yWqVMsGWMnM85+lJAsZ5ctMQ+pbBhWaI3BRJkynIH7JfUbHnzGQp+
37hAd8Y2mjN3qnSnIIxhwHbDrltgTj06TkE8X1HOGWx7endi8lF8vfU/D3yw
e/hVdW44UTATKtV48e/9hXyafBwp0BKBZZewx0TKzh6xo6BkTWzYZezgJQyR
PTYU5LY7LA3F5hezebBlDwWG8xPlYdjxEik71+yiYMLE8tY1bDnp/j5REwpu
Ld949a9zZNZf5W2nQLTh6p2/569f7i8/tJWCYR/pmqvYJfLwum0zBWPDb+X/
9me0SuQAW5uCc38uJwT9nc9qh/GiDRToLhbQ+Dtee+UM5v/UKEiL3vHl3N/5
qH7XvKlCQc4dWrnH3/mo6dRfWI3vL6NWcvzvfDRCPFwVKOD0xDU6YV/SJAVs
5CiwDFgsZIdN1xbLNZCmYJ95sOtu7Fu6TsZrxSlIDi3u3I6drT8avCCE6134
h4YqtoahvtxPBgWbG5Lpcn/Hv/3ay48LXMgc8OWK/B2vybKx59Nc8BsUNxvB
9WJvdiwuc5wLerXhKV3YPeaPNGJ/c0FsMELkDfZvqx3uJ79zgfVvnEUudtDe
m3S7AS48+G667DY23e591o5eLrQYf1m4hC1zwL1LpoMLzU6GWjbY2YeeBjJa
uZAule27BVvDmSs91sSFJ6N7WhSwjVzjbN/UcIEaYQ8P4e+nzq3j58sqLhjF
b8tpxLZ3V4rJYXFhxnpfwHNsd8+XnJBSPB7J7AsB2LcufjLQesCFkCVKrEn8
vcsErutYkcOFHo1Kx1bs7Eu+F4UyuaASmib8DLv4qsDTvrtcoLcfh1PYXVGa
KokRXLCz3Of1Bq83J2MD2aHXuLDPR7QzC/tXHNvF6woXFq18cMwfm57omLbL
nws7jB+XrcRWz7giOnOSC44P6Okn8Hp2flPiF/XjXFB+qS2jh136pqDU+SgX
Ol9cqRHCNp1qdQFHLojPd9UV4PXyiK3G00hzLpwr8NjXj9ffeL4O22VquP+6
GIsNeL1uS/mpvFuFC3nvj0v+aSORvBZ9Jmg1F5gN/WKvsAsOa2b3yHEhfKdh
vhE2u/jGWK4IFyr0Pmw2w/vBhLv2Hd2RGZh+HlqthvcTw9ld+H3OwMzKlJL+
ZhKFJTgbJA/MwG4DVnsa9lKI7Od2z0CDC7NICHut3CcddsMMRH2Oz+7E+5fT
2+gW2yczsNr5g/8BvP+xtAakvH1noNXiaP6LGhKNRDmIvPCegVNLf9k4YMsN
VM9PnZkB3Xx9jXGSRH4peT/C3GZgVdLOK9rYqrRTkOQwA5E7naPuV+P3+X7I
s2LLDFw/Jbj4KN7/D1/8xV5MTcO6/FuhW3E+uNnk8mrf1DQU27LM4TWub7V3
/9z9Mw2XLT5t24Ut+ulpiuLINKwyUHq69xV+Hrt8vTf1TINtjFfJQZw31GQn
5JxZ07BilE/MFOeVyTKuT+H1aWBtY+QH4HxzZOuAc+bVaThBNW1qf4jzV2nD
7oTgadhn86t6M3ZCcZZisN80PNaW//4rH+etol3v9rhNw7YbDToHcV7yyr6j
9cNkGtZ2/kyfziDR10j10XV801BfXzPgn0AiawGpTvm5Kcg1uSf78g6uxxuz
HDHuFJR7CJuNM0l0Pexd+vTYFJT4REd44Xy3OtjfurZvCm43quTa4/zn7M1+
fIqYgr2xCsKjETjPOjh55odOgWepp+chnDen3EXjPodMgauW/u6IQBKtCKp+
Khs0BVahnnrPA3BeS9ecjD4/BWJLBK0EcV7985Uv7NzxKUi7v9g835dEkgGF
d/V3TsGbpueWpZ4kskvlEW8E8fXJUlVrjpDoYuGzATpjCvqEzLx1nEmUWuEu
uH1hEu41pa1Bh3Ge7Htn9WR6EhSe5RYexPn7vHpee8LQJPRIF6ld2Y/z07/W
P53fTsLb57TsNGuc13oyZH/FTcJ3ns9tme0k0pJq0G6PnoT9HWlSv/H/QNwe
ag8rYhJOayZ61RiQyLL0wOX4K5NwQz/sni/+n+DcFuvX8p4EzbHFA2W6JCoz
vVboYz0J/G1hNRLqeH0vOLnjv0WTcDjts3GPNB7/xfUnJm5OAP39A/eaIQ4q
O1eS8fvGBDzPiB0/+J2D5j12fBwOnYBBsZV7hr5xUNRRW5v+wAnoMy/eIzDA
QRnmF/SbTk9AsFfWXe1PHFQjV764YPcEpGS4Lli95yC5SssSZ6EJcCvV3J34
moPKBTwFqiPHoevpelfrGxxUkcgKYNwYh/PnFN4WXuMglpLU0M7QcRA3lloq
HMZBVTsq3nICx4Hf+L4CXOagOn9RZo3HOMyHyh1SDOCgD99erHhrOQ4jDq9/
PfTgoN8kb+N70XGgd2rxd1hzkHJk3OHe5D/AX+8TnyLBQTrLKJuyhP/AurR8
qCi0GrkmWk30ZY2BuK9wzbG+KuQmk/7l/onf8Gbl0k33NlQhO+VNy+dcRkF0
rlLoiTUbXRNNejl+eQSGwrv2qLoQaF7mZry73w/Y7EzpmZ1noYq5nY1+Md+h
RDx0tQG9AkGHW5n4P98gKNHv/hHHMiT2TuqLev4AVISID52QLEXZefHnPxP9
IPdhBce84AXiaekHKnj0wtaPu8xeChYhxJP2yDjeDWq+oYNFg7nIjS24O9W+
G+r6WqofVuWiyJszqok7u6G5pzYrITMXNUj1DESp4vbL+422HchFhzbkHrv4
ows8Rt+GdXBykO9RnYNWvl1w3kXVSz/rPsoFG3NuWCcw9wRLf2ZmopoIpDrh
2wnGp/syZ80y0bCVDv9vt07Ilu6t581kIO2P0lVfzTpB2+JM/z3XDFQx1r2j
WbgT9hmacY5rpaMPSp5bHjI/gmufYSFVnYaEwiNVHLM7QHtFpIVkRxKS7j7y
aTGzA4x7Fo35hiWhNbqbkqtCO+C8ExJ9rJ6EdvT1Cmkf64DmQMmLj0IS0YXt
BiOLVuF2o/o9H1YmoN6JkefEvXZwFfI+/vplPPppVeUZGNsOxtTp4lRGPKJy
UpW1QrA9VJdr2MWhZXa77t473A60besKjo3EIquizKCA5e1A9HyMlVSIRq/c
7dCGlA8Q9mha4Mq5G4hTsW7mS+QHIFz4A11fXUctUvPP0gI+gHGAvdz4wjU0
yi5cI3TgA2SrBviqMsOQ8ip+wS/S+PwpQYsApxCk7d/FSuXH5y+XDFEfvISM
Gp4F2k60QRgzX9nALwg5BR/9UdHaBrTus5+9ovzR7fbShpQE3B50xdPosA9K
14yL2Hsdt5tVZ7mc8UKF4SeMBPyw1yn2bQo8g0hd8Wd+dtiDird58SdQS/Sg
h7oJtucAYzTVFa83FUp92tjMCUXlnc6IF38m0UYc2/X2l9ryvUh4EFnz07AX
WXoUN5kimR0yAuW/W4GmVlsX57seOTvAMDmITTNkOgl8Mfo/ONS+DQ==
       "]]}}, {}}},
  AspectRatio->NCache[GoldenRatio^(-1), 0.6180339887498948],
  Axes->{True, True},
  AxesLabel->{None, None},
  AxesOrigin->{-3.101721416771815, Automatic},
  CoordinatesToolOptions:>{"DisplayFunction" -> ({
      Exp[
       Part[#, 1]], 
      Part[#, 2]}& ), "CopiedValueFunction" -> ({
      Exp[
       Part[#, 1]], 
      Part[#, 2]}& )},
  DisplayFunction->Identity,
  Epilog->{
    LineBox[{{-2.120263536200091, -0.6}, {-2.120263536200091, 1}}], 
    LineBox[
     NCache[{{-Log[
          Rational[85, 12]], -0.6}, {-Log[
          Rational[85, 12]], 
        1}}, {{-1.957744606702316, -0.6}, {-1.957744606702316, 1}}]], 
    LineBox[{{-2.496541701921969, -0.6}, {-2.496541701921969, 1}}], 
    LineBox[{{-0.3109368864717788, -0.6}, {-0.3109368864717788, 1}}], 
    LineBox[{{-1.7475760573519312`, -0.6}, {-1.7475760573519312`, 1}}], 
    LineBox[{{-1.4967897871419542`, -0.6}, {-1.4967897871419542`, 1}}]},
  Frame->{{True, True}, {True, True}},
  FrameLabel->{
    FormBox["\"Supplemented Amino Acids: a\"", TraditionalForm], 
    FormBox["\"Equilibrium cell density\"", TraditionalForm]},
  FrameTicks->FrontEndValueCache[{{Automatic, Automatic}, {
      Charting`ScaledTicks[{Log, Exp}], 
      Charting`ScaledFrameTicks[{Log, Exp}]}}, {{
     Automatic, Automatic}, {{{-2.3025850929940455`, 
        FormBox["0.1`", TraditionalForm], {0.01, 0.}, {
         AbsoluteThickness[0.1]}}, {-1.6094379124341003`, 
        FormBox[
         TagBox[
          InterpretationBox["\"0.2\"", 0.2, AutoDelete -> True], 
          NumberForm[#, {
            DirectedInfinity[1], 1.}]& ], TraditionalForm], {0.01, 0.}, {
         AbsoluteThickness[0.1]}}, {-0.6931471805599453, 
        FormBox[
         TagBox[
          InterpretationBox["\"0.5\"", 0.5, AutoDelete -> True], 
          NumberForm[#, {
            DirectedInfinity[1], 1.}]& ], TraditionalForm], {0.01, 0.}, {
         AbsoluteThickness[0.1]}}, {0., 
        FormBox["1", TraditionalForm], {0.01, 0.}, {
         AbsoluteThickness[0.1]}}, {-2.995732273553991, 
        FormBox[
         InterpretationBox[
          StyleBox[
           
           GraphicsBox[{}, ImageSize -> {0., 0.}, BaselinePosition -> 
            Baseline], "CacheGraphics" -> False], 
          Spacer[{0., 0.}]], TraditionalForm], {0.005, 0.}, {
         AbsoluteThickness[0.1]}}, {-2.8134107167600364`, 
        FormBox[
         InterpretationBox[
          StyleBox[
           
           GraphicsBox[{}, ImageSize -> {0., 0.}, BaselinePosition -> 
            Baseline], "CacheGraphics" -> False], 
          Spacer[{0., 0.}]], TraditionalForm], {0.005, 0.}, {
         AbsoluteThickness[0.1]}}, {-2.659260036932778, 
        FormBox[
         InterpretationBox[
          StyleBox[
           
           GraphicsBox[{}, ImageSize -> {0., 0.}, BaselinePosition -> 
            Baseline], "CacheGraphics" -> False], 
          Spacer[{0., 0.}]], TraditionalForm], {0.005, 0.}, {
         AbsoluteThickness[0.1]}}, {-2.5257286443082556`, 
        FormBox[
         InterpretationBox[
          StyleBox[
           
           GraphicsBox[{}, ImageSize -> {0., 0.}, BaselinePosition -> 
            Baseline], "CacheGraphics" -> False], 
          Spacer[{0., 0.}]], TraditionalForm], {0.005, 0.}, {
         AbsoluteThickness[0.1]}}, {-2.4079456086518722`, 
        FormBox[
         InterpretationBox[
          StyleBox[
           
           GraphicsBox[{}, ImageSize -> {0., 0.}, BaselinePosition -> 
            Baseline], "CacheGraphics" -> False], 
          Spacer[{0., 0.}]], TraditionalForm], {0.005, 0.}, {
         AbsoluteThickness[0.1]}}, {-1.8971199848858813`, 
        FormBox[
         InterpretationBox[
          StyleBox[
           
           GraphicsBox[{}, ImageSize -> {0., 0.}, BaselinePosition -> 
            Baseline], "CacheGraphics" -> False], 
          Spacer[{0., 0.}]], TraditionalForm], {0.005, 0.}, {
         AbsoluteThickness[0.1]}}, {-1.2039728043259361`, 
        FormBox[
         InterpretationBox[
          StyleBox[
           
           GraphicsBox[{}, ImageSize -> {0., 0.}, BaselinePosition -> 
            Baseline], "CacheGraphics" -> False], 
          Spacer[{0., 0.}]], TraditionalForm], {0.005, 0.}, {
         AbsoluteThickness[0.1]}}, {-0.916290731874155, 
        FormBox[
         InterpretationBox[
          StyleBox[
           
           GraphicsBox[{}, ImageSize -> {0., 0.}, BaselinePosition -> 
            Baseline], "CacheGraphics" -> False], 
          Spacer[{0., 0.}]], TraditionalForm], {0.005, 0.}, {
         AbsoluteThickness[0.1]}}, {-0.5108256237659907, 
        FormBox[
         InterpretationBox[
          StyleBox[
           
           GraphicsBox[{}, ImageSize -> {0., 0.}, BaselinePosition -> 
            Baseline], "CacheGraphics" -> False], 
          Spacer[{0., 0.}]], TraditionalForm], {0.005, 0.}, {
         AbsoluteThickness[0.1]}}, {-0.35667494393873245`, 
        FormBox[
         InterpretationBox[
          StyleBox[
           
           GraphicsBox[{}, ImageSize -> {0., 0.}, BaselinePosition -> 
            Baseline], "CacheGraphics" -> False], 
          Spacer[{0., 0.}]], TraditionalForm], {0.005, 0.}, {
         AbsoluteThickness[0.1]}}, {-0.2231435513142097, 
        FormBox[
         InterpretationBox[
          StyleBox[
           
           GraphicsBox[{}, ImageSize -> {0., 0.}, BaselinePosition -> 
            Baseline], "CacheGraphics" -> False], 
          Spacer[{0., 0.}]], TraditionalForm], {0.005, 0.}, {
         AbsoluteThickness[0.1]}}, {-0.10536051565782628`, 
        FormBox[
         InterpretationBox[
          StyleBox[
           
           GraphicsBox[{}, ImageSize -> {0., 0.}, BaselinePosition -> 
            Baseline], "CacheGraphics" -> False], 
          Spacer[{0., 0.}]], TraditionalForm], {0.005, 0.}, {
         AbsoluteThickness[0.1]}}, {0.4054651081081644, 
        FormBox[
         InterpretationBox[
          StyleBox[
           
           GraphicsBox[{}, ImageSize -> {0., 0.}, BaselinePosition -> 
            Baseline], "CacheGraphics" -> False], 
          Spacer[{0., 0.}]], TraditionalForm], {0.005, 0.}, {
         AbsoluteThickness[0.1]}}, {0.6931471805599453, 
        FormBox[
         InterpretationBox[
          StyleBox[
           
           GraphicsBox[{}, ImageSize -> {0., 0.}, BaselinePosition -> 
            Baseline], "CacheGraphics" -> False], 
          Spacer[{0., 0.}]], TraditionalForm], {0.005, 0.}, {
         AbsoluteThickness[0.1]}}, {1.0986122886681098`, 
        FormBox[
         InterpretationBox[
          StyleBox[
           
           GraphicsBox[{}, ImageSize -> {0., 0.}, BaselinePosition -> 
            Baseline], "CacheGraphics" -> False], 
          Spacer[{0., 0.}]], TraditionalForm], {0.005, 0.}, {
         AbsoluteThickness[0.1]}}, {1.3862943611198906`, 
        FormBox[
         InterpretationBox[
          StyleBox[
           
           GraphicsBox[{}, ImageSize -> {0., 0.}, BaselinePosition -> 
            Baseline], "CacheGraphics" -> False], 
          Spacer[{0., 0.}]], TraditionalForm], {0.005, 0.}, {
         AbsoluteThickness[0.1]}}, {1.6094379124341003`, 
        FormBox[
         InterpretationBox[
          StyleBox[
           
           GraphicsBox[{}, ImageSize -> {0., 0.}, BaselinePosition -> 
            Baseline], "CacheGraphics" -> False], 
          Spacer[{0., 0.}]], TraditionalForm], {0.005, 0.}, {
         AbsoluteThickness[0.1]}}}, {{-2.3025850929940455`, 
        FormBox[
         InterpretationBox[
          StyleBox[
           
           GraphicsBox[{}, ImageSize -> {0., 0.}, BaselinePosition -> 
            Baseline], "CacheGraphics" -> False], 
          Spacer[{0., 0.}]], TraditionalForm], {0.01, 0.}, {
         AbsoluteThickness[0.1]}}, {-1.6094379124341003`, 
        FormBox[
         InterpretationBox[
          StyleBox[
           
           GraphicsBox[{}, ImageSize -> {0., 0.}, BaselinePosition -> 
            Baseline], "CacheGraphics" -> False], 
          Spacer[{0., 0.}]], TraditionalForm], {0.01, 0.}, {
         AbsoluteThickness[0.1]}}, {-0.6931471805599453, 
        FormBox[
         InterpretationBox[
          StyleBox[
           
           GraphicsBox[{}, ImageSize -> {0., 0.}, BaselinePosition -> 
            Baseline], "CacheGraphics" -> False], 
          Spacer[{0., 0.}]], TraditionalForm], {0.01, 0.}, {
         AbsoluteThickness[0.1]}}, {0., 
        FormBox[
         InterpretationBox[
          StyleBox[
           
           GraphicsBox[{}, ImageSize -> {0., 0.}, BaselinePosition -> 
            Baseline], "CacheGraphics" -> False], 
          Spacer[{0., 0.}]], TraditionalForm], {0.01, 0.}, {
         AbsoluteThickness[0.1]}}, {-2.995732273553991, 
        FormBox[
         InterpretationBox[
          StyleBox[
           
           GraphicsBox[{}, ImageSize -> {0., 0.}, BaselinePosition -> 
            Baseline], "CacheGraphics" -> False], 
          Spacer[{0., 0.}]], TraditionalForm], {0.005, 0.}, {
         AbsoluteThickness[0.1]}}, {-2.8134107167600364`, 
        FormBox[
         InterpretationBox[
          StyleBox[
           
           GraphicsBox[{}, ImageSize -> {0., 0.}, BaselinePosition -> 
            Baseline], "CacheGraphics" -> False], 
          Spacer[{0., 0.}]], TraditionalForm], {0.005, 0.}, {
         AbsoluteThickness[0.1]}}, {-2.659260036932778, 
        FormBox[
         InterpretationBox[
          StyleBox[
           
           GraphicsBox[{}, ImageSize -> {0., 0.}, BaselinePosition -> 
            Baseline], "CacheGraphics" -> False], 
          Spacer[{0., 0.}]], TraditionalForm], {0.005, 0.}, {
         AbsoluteThickness[0.1]}}, {-2.5257286443082556`, 
        FormBox[
         InterpretationBox[
          StyleBox[
           
           GraphicsBox[{}, ImageSize -> {0., 0.}, BaselinePosition -> 
            Baseline], "CacheGraphics" -> False], 
          Spacer[{0., 0.}]], TraditionalForm], {0.005, 0.}, {
         AbsoluteThickness[0.1]}}, {-2.4079456086518722`, 
        FormBox[
         InterpretationBox[
          StyleBox[
           
           GraphicsBox[{}, ImageSize -> {0., 0.}, BaselinePosition -> 
            Baseline], "CacheGraphics" -> False], 
          Spacer[{0., 0.}]], TraditionalForm], {0.005, 0.}, {
         AbsoluteThickness[0.1]}}, {-1.8971199848858813`, 
        FormBox[
         InterpretationBox[
          StyleBox[
           
           GraphicsBox[{}, ImageSize -> {0., 0.}, BaselinePosition -> 
            Baseline], "CacheGraphics" -> False], 
          Spacer[{0., 0.}]], TraditionalForm], {0.005, 0.}, {
         AbsoluteThickness[0.1]}}, {-1.2039728043259361`, 
        FormBox[
         InterpretationBox[
          StyleBox[
           
           GraphicsBox[{}, ImageSize -> {0., 0.}, BaselinePosition -> 
            Baseline], "CacheGraphics" -> False], 
          Spacer[{0., 0.}]], TraditionalForm], {0.005, 0.}, {
         AbsoluteThickness[0.1]}}, {-0.916290731874155, 
        FormBox[
         InterpretationBox[
          StyleBox[
           
           GraphicsBox[{}, ImageSize -> {0., 0.}, BaselinePosition -> 
            Baseline], "CacheGraphics" -> False], 
          Spacer[{0., 0.}]], TraditionalForm], {0.005, 0.}, {
         AbsoluteThickness[0.1]}}, {-0.5108256237659907, 
        FormBox[
         InterpretationBox[
          StyleBox[
           
           GraphicsBox[{}, ImageSize -> {0., 0.}, BaselinePosition -> 
            Baseline], "CacheGraphics" -> False], 
          Spacer[{0., 0.}]], TraditionalForm], {0.005, 0.}, {
         AbsoluteThickness[0.1]}}, {-0.35667494393873245`, 
        FormBox[
         InterpretationBox[
          StyleBox[
           
           GraphicsBox[{}, ImageSize -> {0., 0.}, BaselinePosition -> 
            Baseline], "CacheGraphics" -> False], 
          Spacer[{0., 0.}]], TraditionalForm], {0.005, 0.}, {
         AbsoluteThickness[0.1]}}, {-0.2231435513142097, 
        FormBox[
         InterpretationBox[
          StyleBox[
           
           GraphicsBox[{}, ImageSize -> {0., 0.}, BaselinePosition -> 
            Baseline], "CacheGraphics" -> False], 
          Spacer[{0., 0.}]], TraditionalForm], {0.005, 0.}, {
         AbsoluteThickness[0.1]}}, {-0.10536051565782628`, 
        FormBox[
         InterpretationBox[
          StyleBox[
           
           GraphicsBox[{}, ImageSize -> {0., 0.}, BaselinePosition -> 
            Baseline], "CacheGraphics" -> False], 
          Spacer[{0., 0.}]], TraditionalForm], {0.005, 0.}, {
         AbsoluteThickness[0.1]}}, {0.4054651081081644, 
        FormBox[
         InterpretationBox[
          StyleBox[
           
           GraphicsBox[{}, ImageSize -> {0., 0.}, BaselinePosition -> 
            Baseline], "CacheGraphics" -> False], 
          Spacer[{0., 0.}]], TraditionalForm], {0.005, 0.}, {
         AbsoluteThickness[0.1]}}, {0.6931471805599453, 
        FormBox[
         InterpretationBox[
          StyleBox[
           
           GraphicsBox[{}, ImageSize -> {0., 0.}, BaselinePosition -> 
            Baseline], "CacheGraphics" -> False], 
          Spacer[{0., 0.}]], TraditionalForm], {0.005, 0.}, {
         AbsoluteThickness[0.1]}}, {1.0986122886681098`, 
        FormBox[
         InterpretationBox[
          StyleBox[
           
           GraphicsBox[{}, ImageSize -> {0., 0.}, BaselinePosition -> 
            Baseline], "CacheGraphics" -> False], 
          Spacer[{0., 0.}]], TraditionalForm], {0.005, 0.}, {
         AbsoluteThickness[0.1]}}, {1.3862943611198906`, 
        FormBox[
         InterpretationBox[
          StyleBox[
           
           GraphicsBox[{}, ImageSize -> {0., 0.}, BaselinePosition -> 
            Baseline], "CacheGraphics" -> False], 
          Spacer[{0., 0.}]], TraditionalForm], {0.005, 0.}, {
         AbsoluteThickness[0.1]}}, {1.6094379124341003`, 
        FormBox[
         InterpretationBox[
          StyleBox[
           
           GraphicsBox[{}, ImageSize -> {0., 0.}, BaselinePosition -> 
            Baseline], "CacheGraphics" -> False], 
          Spacer[{0., 0.}]], TraditionalForm], {0.005, 0.}, {
         AbsoluteThickness[0.1]}}}}}],
  GridLines->{None, None},
  GridLinesStyle->Directive[
    GrayLevel[0.5, 0.4]],
  ImagePadding->All,
  Method->{
   "DefaultBoundaryStyle" -> Automatic, "DefaultMeshStyle" -> 
    AbsolutePointSize[6], "ScalingFunctions" -> None},
  PlotRange->{{-2.659260036932778, 0}, {0, 0.45}},
  PlotRangeClipping->True,
  PlotRangePadding->{{
     Scaled[0.02], 
     Scaled[0.02]}, {0, 0}},
  Ticks->{
    Charting`ScaledTicks[{Log, Exp}], Automatic}]], "Output",
 CellChangeTimes->{{3.6594430702822723`*^9, 3.659443121525268*^9}, 
   3.66177684536378*^9, 3.66178595282135*^9, 3.661965202630043*^9, 
   3.662294914582082*^9, 3.662388096579959*^9, 3.663599637737733*^9, 
   3.6641991681757812`*^9, 3.664892520818536*^9, 3.667580574835783*^9}]
}, Open  ]]
}, Open  ]],

Cell[CellGroupData[{

Cell["Figure: Eigenvalues and eigenvector of fixed point", "Subsection",
 CellChangeTimes->{{3.6570672295648193`*^9, 3.657067235995224*^9}, {
  3.657076444178875*^9, 3.657076447326359*^9}, {3.657451936284587*^9, 
  3.657451936846301*^9}, {3.661776996112986*^9, 3.661776999059834*^9}, {
  3.667580438262425*^9, 3.6675804579715853`*^9}}],

Cell[BoxData[
 RowBox[{" ", 
  RowBox[{
   RowBox[{"\[Lambda]6a", "=", 
    RowBox[{
     FractionBox["1", "2"], 
     RowBox[{"(", 
      RowBox[{"tr6", "+", 
       SqrtBox[
        RowBox[{
         SuperscriptBox["tr6", "2"], "-", 
         RowBox[{"4", "det6"}]}]]}], ")"}]}]}], ";", " ", 
   RowBox[{"\[Lambda]6b", "=", 
    RowBox[{
     FractionBox["1", "2"], 
     RowBox[{"(", 
      RowBox[{"tr6", "-", 
       SqrtBox[
        RowBox[{
         SuperscriptBox["tr6", "2"], "-", 
         RowBox[{"4", "det6"}]}]]}], ")"}]}]}], ";"}]}]], "Input",
 CellChangeTimes->{{3.655129176937593*^9, 3.6551291818876677`*^9}, {
  3.6551292124348907`*^9, 3.655129238083206*^9}, {3.655129272611856*^9, 
  3.655129279001402*^9}, {3.6551294683163958`*^9, 3.6551294905443707`*^9}, {
  3.655207699235594*^9, 3.6552077231979427`*^9}, {3.6552990446200867`*^9, 
  3.655299074834446*^9}, {3.657451979440551*^9, 3.657451980778611*^9}}],

Cell[CellGroupData[{

Cell[BoxData[
 RowBox[{"spvsaaGra", "=", 
  RowBox[{"LogLinearPlot", "[", 
   RowBox[{
    RowBox[{"{", 
     RowBox[{"\[Lambda]6a", ",", "\[Lambda]6b"}], "}"}], ",", 
    RowBox[{"{", 
     RowBox[{"a", ",", ".08", ",", ".8"}], "}"}], ",", 
    RowBox[{"Axes", "\[Rule]", "True"}], ",", 
    RowBox[{"Frame", "\[Rule]", "True"}], ",", 
    RowBox[{"Epilog", "\[Rule]", "thresh"}], ",", 
    RowBox[{"AxesOrigin", "\[Rule]", 
     RowBox[{"{", 
      RowBox[{"0", ",", "0"}], "}"}]}], ",", 
    RowBox[{"PlotStyle", "\[Rule]", 
     RowBox[{"{", 
      RowBox[{
       RowBox[{"Directive", "[", "Magenta", "]"}], ",", 
       RowBox[{"Directive", "[", "Black", "]"}]}], "}"}]}], ",", 
    RowBox[{"AspectRatio", "\[Rule]", 
     RowBox[{"1", "/", "3"}]}]}], "]"}]}]], "Input",
 CellChangeTimes->CompressedData["
1:eJxTTMoPSmViYGAQAWIQrXes7W2B9WtHiQz/DyCa8+LybyB62/n+XyB6kcMG
jkIgvUPxLyeIjl8aqwOiP3Qmg+mgoJ/RIPpA2bIYEN2irp8IondNs8oF0Qob
TQKnAulbT6VjQHSAdVoyiD6b0ZgJohu27S8D0Sz8JhUgOjlkczuITltW0gGi
lRhre0H0vNbrYHpt5b/kaUDaqO9zKoiWP6X8dBbIfRH1z0G0d4TPGxA9bT3T
BxC93Yz7K4i+tubpNxCddH3pbzDfdDWYLlXsVJgNpLUWGCmB6KpGC5Z3QNrA
MwNMH8v7cgxE7/CwPA6i+yxUrDkdXjuWmGp5gmgAKEudfw==
  "]],

Cell[BoxData[
 GraphicsBox[{{{}, {}, 
    {RGBColor[1, 0, 1], AbsoluteThickness[1.6], Opacity[1.], 
     LineBox[CompressedData["
1:eJwVlHk4Vu0Tx93nUElFWaJFkZBElldF9aiQtFBKkbdE9nqJUkmSQnairJV9
Vz08x1rNpFVJieykTcoasiT8zu+P+zrX55pzz9wz852RsXbZZ0vx8fF9Zc//
v00d+/Z/GaMREwWHHc5ugWjvxJzBURqTdGJr/xx2BDktVyefERodLD2ErFaf
BqZ3m9K83zS6UjVV06nnwSB94c+EIRqvDUQGe6h5Q71ld/aqQRrr3rt9EJG8
DPZi4Fg8wPLRsjLRTl8Ye319lX4/jbv4g0qOhF+FwCt2P9730pjlGGQ2uNgf
FuloZ1v1sP4c15VuiQwAnZxPil4/aGx1Hmqu0AuCqmNMl2AXjcOh5t9lrgWD
pVRgVkwnjWtbK5KXQgh4X1urWPiFRjnpxbK2c8NBWJe/S/czjdG2yx+cEI2A
pNGGzOoOGjdmvtqtlBgBFXaXFH620VjyPRyEUiNBQL9aXqaRRqPngbJ3QqPA
I7HzcXg9jR0iWZzXQtHQOTRlOVXH2vmlvd0CouFlimpUSw2NPFnFhtqzNyCE
L3L6xmvWnlMu4KUbAwsemDbOBhp1Rf5rn+UfD1dET7iff0jj6c9KxQNd8TDs
dHVeVzmNKfqTVWVGCVAvxeg9K6FR2trYRUYoEeLOSnAvFdB4X+c/wc0+t2C5
RlPgcDqNFzbdP71WJgkig37J2aTR6N4TJ393ZxJQnwWxJoXGcIVovoYzSfAl
Qnvk7h0az4+OOmlUJkFGX4K1YxyNl9w/USYnkmFNzhGd9hAa5/3J2ZOSngLa
Ml97XrjTWJXGbzLRmwZisldk9rrROK5RIpkwLx36ZGXNml1pFNXydhJXTYdk
OSvoOUljaek+k0SXdJil2Bo534HGFuO4SNKfDvUqdVqHLWn0ObWyPe57Brht
fOrTp0djiHTjge8VWZB7ME1MXIJGzdZ97wvU88Ap+0hquhiNsxwIY7MrD5Qm
JNW1RGksI/cUabs8yLkdanxQhEaVvt3+8+LyIPubR1DcbBoDprQ0LKbyINN9
B5/0NIUVe2eUf3yWD6nhfd3yXRQ6LJyaOLjjHiS8WP9kfRmFaZ5R9uMLuKBd
um5NTgmFvLxg0R5pLjTnaMUsLqYwmSFT9UpcWBSm6TxVSKGPt2vUja1ciN+/
VvRpPoUWtOwUc4oLsZ8UbIyTKYwrXlp5uZoL0RMStN01Cjcn1B1c4VsAmr3i
Jxv8KXyy0SRqYWgB1LWLNRj6UVjdeWELHVsAohULclf7Umj0PvQr5hfA9Wvz
TH9doNDGzMu6trEAIsVnpHq5UFi7csxKb00hhKn+3hplRuFubLyYXF0IMa88
DZYdoFBWLsKwsKEQkmz5jHJNKVwadDy0rKMQuAlCe5+YUKgppSmSPVgIdTNl
jw4ZUbjmP/NdRIIHizr2XDDlUFh86KL5WQserLhQ5/1xE4XLBx0bqqx5oCxh
4eu8kcLnw3q/xZx5sGmXbeCVDRQGVM6a53WBB1YlF2IKNShc+LFJ9k4CDzIi
sgpFFSk04L2J5Wviwb3VKsV35CkMU38ka93Bg5LnhWWrV1K4IJ6RLvjOg8q/
jx5vk6XwlfpniyUjPOhx+PDWfQmFaOJxd/4CBn7Th2unF1H409D9abskA1O3
O+qDpSg0fmHzLWYZA8IfuttSJShUPbXd7I0yA+pbqJ5aEQp1u4VmbjRgQKc1
oP+oMIWNogKXju1iQO/s3KHuuRTuzHyb6rqPgQP5kn9oIQof9CaQnUcYOCel
OktTgK1XTEpE12kGfHg8IaQp1LoxvX2/JwOBxtrCuygKmf43WZmXGIj305c4
Pk1wSgsT+IMYePjrsFz0OMEzDY+uRd5iIENZniZjBOfmo3NMCgNh9gOfTo4Q
NPYwm3UpkwGrtqt3tg8R/F2Q+2vwPgM7JI29eb8IHmnwWnCJYfMxlfpXZoDg
zt6boT2lDPBX5i+a6CF4R7JG37mCgV763Lh9N0FZwYd+Xs8ZqN+8tbHuB8Gk
Dhd+l1cMZPLqb9ztJHhzY7jYWA0DRknTItYdBFdbzFp46yMDGi2V/dXtBLVq
EqXLPzOwRCK6WqeN4O7EtZ7l31j/wYoh4s0ExZsDqePdrP/ng06+jQTtuyp5
c/oYeEQe7uivJ6gda8nEDjAQcXbvzMpagt2L5wpa/mbgfMHizn/eE9TVMxmL
GmXAuvfb05R3BPOfe8TcH2fj23j6er0h6CaaKR83yca/rXfsx2uCzpoj322n
2Xyb5umavSL4YK9biyQpgvo9qZOqLwhKNBkPqvMXAQSebE18RpD7/GdvvEAR
ZD1dVy74lKBkzQT+nFEEEdMk3qOCfd8ZjXbZWUVwXrvq3BckuLI4KH+bYBFY
n7l50AQIDh98wN09uwiM7ltpPXxIMLefZ7BFqAg0upXElR4QtPY16JeeUwRL
5H8P3SwjePeQmtB3lgWOwXu6lODe8m8r4ucWQV9CINe1mODhEuOw9fOKoKHe
NKKNIagX5l9bwTLOl3Yx4hGcL3bZcoNwEWTv6tpdXEDQsVc8OJHl6wEFynJc
gvtVVZp7WPas8BKKvEfQYfXKUiWRIrCZNPg5mU/Q42tLhBnLu9bPr3TKI7hB
bkalK8ua7i2ZDTkEW1uMXp1neenddH+9bII5UY0Tp1ie8cPFlptJ8KjGt6fm
LPev0NaTziBYH6wRrcZy4xH+FcFpBEPcnR+Ps/Efx1WTsRSCOwyNcgtYzqmL
7TieTPDgoRdllixHCdtAzR2CBcbuJmNsfl5Ga25vvk1wTMy6zI/l436jXrmJ
BKX48w4IsLwbHx+WTCAYaSV65SxbL62JYG2/OFavERPRrWw9pbXMpAZjCH4U
mflRk+WB3J/1r6MJXkrmP4psf2DdO2HdKIJFDz7OH2P7F/aEMeRFsnoQf5ci
x/LqFp+yxDC2PnDp4r8zi+CPnd2QSCg7T+l/TZxYPbwc3KnsF0wwr294xUlW
L3azF94+eY1gm01g2AG6CP65+bf+kz87HwlRRTpUEfDLfhY28yNotpD75P/6
S96Qf3mzL8G+75dDS6YYaHXYZivsxb5nT3N7NKvn3GHF21c8CW6pmX9x/RgD
nj7zGkbPERTTjsyuG2FgYWyTYccZVn9cSb/RIQb2vXBR5roQPOtpLN3Ty0Dl
ysShfTYEB37ndxV2MBDLvaz84hhBVY3r/sPtDNhtsrfVsSI4k2+1zNo2dj4O
qDes+JfgeaW132KbGNC9+rJs2IztV+C1FI33DBR9Hr5804jth7ppQRq7L1Lu
7BZpViMYnCg9RyiZgea60s8OawlOrrMamb7NwILZ8syoCsEvTaveDCYycPn0
lLm4MsHG8BDH97HsvtpxL9VEnqBfn/R5zwgGpIdE1r1YRLCiyWyZB7sP4wzq
/uXRBLscHVRMLdl90GuRG/aBD3VfMtHd7D731YhY6HmKD5OXdAccPsGD+7Uu
34TE+PDHQc/W628KocRi++ku12mQfH8wK16tECSnpkA+Zwpm36+oNw4sgIED
Qm+5A5Pgu+ybf2kvF97dsvfJUZgET87s8REDLuQfOsExsf4LeVteuexPvw/U
y2ePt+ZMQPKcGU+uiNyHIwounSmf/4ClpqHqpc93QUPnZLWx4h8I+nUxacPD
fBDmlB9yOjIO75aKz6m/kgddDHdALXYMMM+xJ3x/Lmz49HenwcdRSLp69IL/
phy4/jdmx0uJUYiXN/RWFM0Gm6qA2TGHR2Dz9QZZR74sUBNe3rQg7TfwLvbv
DRnJgJlbZxn9bR2G5eMKY51N6XBglb63+ophqK5VY3Jr0yCH7/3+evMhiI9s
chkvS4VJo5kbFKIHYXZQuG95Tgq83BHZ8bTlF4Rp7nAIuZcM8eudld6J/oJz
Z4RXNicnwdeWuHWK5gNwaGxFaobJHTD7+inNQq8fTJqXeIw43YKhAdVlusW9
UHJrW7XE0QTwsVNYDno98K5CONn+XBwsefDIVqrwJxzibDUWcIqBLM9ptbkb
f4BVuNQHP+8boLosUupw1XcYk2ozC0iIgmepFfpXN3VCh4KtWm9IJOyMvDVm
UPkVfLqMLZu1w6HjiOTA13++gMj1qqdef4PAZcFXqi37Eww4zMhWf+wPfSrm
if+t7wA+vzuv75b7wrhZ63CRcRssj7PXTgn2ghEZ80dPbJoBQ5yWlEy6Q1fJ
2UdX/RtAV1nGai1jB+PC9dv/OtUBn9z5SXUPbfi5PqA942oN8KWOiqUJHOWM
ytlp8M6yvFnSXIF7lMM/X//aY6caNm+HNbYqVhzpH5R6q0kN61/z17pmK45p
nLff/KXs/2YPA2+pW3MejJ9R9mLege7JucanOo9zFp+pHE6pegt83avsvS2c
OFq7A24/LHgLuicW2O8pcOKYrNQ3bIx9C9gi6Kk625lz9QMmzLVluSOBb2WZ
M6fnn5Kt5yarQVfALL190UnOo5GMiN0q1eATo09ufHThNFYf13YQq4akN3Bi
0xJXzmCG7FffP29gefwK9VJDV47CwdvrSp6/AT7LPsvXya6ciOIb7bJH30CS
sB5a7D/FyQk3vbZJn7VP6vCLXz7FeWo/X/3QapY3Cxo15p/ijC8M9QsdrQIr
u9D+8zPdOGIDRqpZbVXQ8eui+SFNN47Ky1lNFU+qAA2LmzjH3DiGSc9927Kr
QDfK4szaMDeO9bmrymPh7H3dYDWlcjfO/wCSZWBY
      "]]}, 
    {GrayLevel[0], AbsoluteThickness[1.6], Opacity[1.], 
     LineBox[CompressedData["
1:eJwVlHk4VWsbxq13n6IkkrGjhA5CCQ3kOJVMqVAqVJ9K0UTqNHAk+URxUpmH
TJ0tDahOg9Nae+88jylDbGN7yxRl6AgZMpShb31/rOu9fmtd73qe937u+9Xw
8N3pSSQkJIrY5//ru/aduz5OcDBkl7k1T04AcUGp2cPjHFxee/vJlQUCWLb2
9IngMQ5OnfcpTJUVQF7/Zr35o+z3vP/qSsoIwCZLuTdlhN2v0SKrM1cAov2f
Hy4f5mDfxTpXNUkBTLyJWW79hYPZNqNDAgkBzLIWams0cnDv+hInzQo+XEjt
Lrgl4qCS/8NLHq/50D0ys3+mgYM2qf493EI+lHENY5trOVg0tnxyGZ8PkRLR
P+LfcDDOaLxiVS4f5AXOjXOBg7N3Pzt67iYflpq8i/iaxUGrRpvSZmc+rNfo
7Cs9y0Hh1wtrLn/gQY7LXQVFJQ7GCCxXpKvx4MRD98wsBZaftDfyVXmgN6li
vHYhB5/zVpQ0KfEgO/2Go4scB4ccD9mpLeDBw64LfybP5eD+6rVHHs/iwf2z
WySW/CCor85JlvvCQOatgc/anwjuzz27qbWQAY+OBwEvuwnuEIaFaiMDmiaH
59h1EWy2MHU684oBrkisffwDQRE/KlGaZuCvxQWHcloImuZNbnF+xEBGTqzY
sJag5vKcduMkBlJKTYtMeQT7Imykd/sysJ5ZtyKbJvjbSEUa15uBpuy1iT+/
JJisIlMxfJyBRTdXn5x5TjDYZdHClCMM3N61amHxI4JLClZbzNvLQFKHzmHH
vwhSnwrWXbRmwLReuwozCC5b1m00bslAY/Ev64zTCfrtNzt7YSMDyg+0pBVT
CNYMRBldNmcg4ZT686Y4goHDFW08IwbiJpU4XuEEvWtK5XuXMLC6X9FHfJWg
ekJHAleNgYY2BbFdGMGKsPlRBxYxsLBQPkc/hOBj67H5PYoMxITPdx66SPBQ
52THShkGohVnZwb6Elzh8OQSPUXDKslZMgM+BNsz5DYXfaehZoLjd8CbYLY7
WDZM0CDXQm21PE5Quetkv9QoDVHc6WHJwwSFdvmJBf003DQctYzdQ/BW+H/M
Y9tpSKwIsFHfTfCuEc9W/z0Ndzwl7HOcCcZWOA5WtNLwNEV6R5ETwbql7Ska
zTTw1kbvcnQkuHJ2y3jjOxoKa5Vcm7cTvHz6UkZSIw0NkpoHRuwJ5vj5BhqJ
aGjl3ve4vIVg0nyunPRbGrotVnhJ2xH077C6319Pw/hZUx8ta1ZfG9t/hLU0
SMjmn36ymWBYXnB4VQ0NUtmbz5lbsvPY47JJVE3DonaHi84bCI7/hqqzhTRo
XWwIem9B8IPop39WVNFgoLQ35OSvBENE7bMPVtKw+un7sPH1BG260C7tDQ0W
2zwjrpgRzLsULu6qoMGmpzdS1pTg0eGMBjOWHUJOR6WsJfhSqSUkuZwGl8Vj
sTpr2H5SdCxmsXyQvpj43ITg2QvVupfKaDjuTKVsMCY453ZEEsXy7wNX09+s
Ihhz9UpdTCkNARHzuC6GBC0fv1AyYvnKspisjysIgmTCXy2vaYgE5Ye+Bmz9
Fedfx7Mctzctd1KPYM/v55v2s5w2qvn3teUEX/HeKxmzfC/qwfOFuqweRp5C
RZaf6K98maFNMPf4ITsplunXz3n6vxAUzNvUPIdlPGSW/1KL9cfBC+WLWC6f
yi/YrEmQ7tU7Yc5yXaJVSfVSgu7cJxMnWW4yrijbp05Q4V64MJflj1WOlT2L
CU6gresMy33H3lafVWP/l5zJHGTPM8rZV/9jEcGg1Tv3NLA8k94uuq5K0OzM
/eturB6z13s1KasQvHm+9vogy7JvP7dmKrH+mKTy/6+vyukzHYaKrD+fZJzZ
zeq/VHq8k7+Q9VsANaDFzmv5vcBPtvIE9bTOXZnFztN4E+mrl2PzkxoY/J1l
85ZrXw7IEuSqa+pxWD9Y+cmMfJYh2O9W1KHO+mWbfOyY3zyCJgPeXU6sn3Y/
UvnOkSY45eHpn8D6zd0uffrWHIJpryqbButo8PqoRalJEfRS9b9wsIEGf1VD
qdWz2Lx758kEi2kIfvFCGjkEJdTvpaxi/R/huF52GyFY8rDUabyJhtth1kpH
flB4LmPZ7LI2GjKXvlEdnKbwt2PygXVs3nL5TosDpyjc793zfeQDDa+G9i2L
+0bheJf+3cAedr4G2hxqgsKibf1/q/SyeT062OEzRmGJZtT1mj7Wf62hGbYj
FCrKPDaJG6Zhi4pj0IshCp/FuprcYfNu7Kz6H41BCtWHnnqXsffBT+WPFk32
UajhF9rl84OGfo7/t6OfKTTt3qT7mTAg+s2yseFfCptSnSpDZzNw/4Uo/nE3
haf0W/rnzWfA/s4POY92th8tox2n2PvMpLn8i7CNwqSZOeqVmgyoKcUJzVsp
fBSv7WStw0D/dd1IxSYKt9ZqyUesYiDKb4dkeT2FKWjy1MGKreeQOW1YSmFf
tPvjiNMMQIRPS2oJheYV/24MuMDAg+J1/DnFFMqFZrUGBzLwx/pK/49IobNk
3GVhOFtPe3QkgUfhTxnSGw5wGTg8bdM7/YjCgZDzc8caGRjM6RW9iaNwy6vv
CzV28ADW1chujKXQLkg3tMOVBzeL8uxeRFNYszLYKecgD/Sbg3mpNyn8NC+7
2+00D7zmKqf7hFN4Qzuj+OcoHrQc2+wpG8j2O1q8ZKaGB+W/pI7sPEzhrwZz
sWsPH7gZ2+WajChct08wTnkLIKp/b87NtxLo3TDQNvJHPoSYRCkHnJHA3Hxx
RYALwt/1vl3SChKowbfNHHMrAHqv7blPp3+AU//AgPzOQlCZmQHt7Bn47+C5
5Hi3IhjcLV39dHAajkyviQqwL4aatKPB2TrTYFpV7xFnXwKPXL03OHlMgXlj
PLVt02sgZSUFltmT0M5TUQ3UKgV3Hd9u7ofvcKQovaZOoQxMzH2EjrrfgXur
lntjuAxkN/BdT7h/A4f2m6D3vhw+5T0dNEqagI1/epaOFFWAWcfUVpv34yAl
efaae8IbiJlK3FKmNA67rAXXd/lVwuHKa3MT940B7Z3oEGBTBUayS9/J3x2F
xauaaz7PF4KkpZT9VMtXaLsRLh3UJYTdy62DjLW+wt0NaW2KOdWQLVG3S+Q2
ArsKjVLXbKiBaXtJM524YZgIOsmNzKqBsi3R7cXNQ5CZJFAp49TCbdOTejUL
h+CSwuOa7GO10NmcvE7XbRCMG48bZJXUwp7Ojrt7rb5AsNf2Z8/U62Bk0FB9
48t++L0leKdZcB37XmcpWPXBnay2Wavf1YGaIN9T9XkvqI1suH3NtB4eBPww
kvn1X5Djt9pci6oHQ/Vo1X2VPcAL7lbv6aqHksxC61CLbjhw6Ih79KYG2Bqd
NmFT3gkeWd1xDgkN0O6uMti55iOcMhn+2WWoAXzlO0nrww7IN1B24ti/hYGV
bqmnTNth5YKtWmtS38K3PS1f/3FshTIDg+qPX9/CmIZbftHhJmjzjxF62Yrg
E+2XH3pVDHc0Nfz1kkTwTVZkO3WiAazqX7XWfRFBr+m1tnuhtXBJ9tfbDZvE
ML7My+SFXy28DPMN37xZDD8tsA4vOFELY7IJQc+sxLDkX2Lc4sTqZMa5EmUr
BufkoLAFi2uhK91xYNt2MQi+nTcIzKuBvn4X91JXMfx8vvwrt7IaprMmNIt8
xbB2+7X0V8+qwV7pnLHJGTE4/WJt15jE8h7dbZm/iyH0LabIeFbDCemr6VfO
i6FvDW3pPy2Evj+0CqwuiiF/7F7U9pVCKFI7Mb+cPVej8Mj6YwpCqDtgU2EW
Lobhe5qdId+rQNvwz+jsCDHouKSvo19XgaxZvGVkpBiiXsa3aR6oAhXLhlVO
MWLIvuUcbmFdBU8HJO0LYsVQfHSBsat+FSRHWvgax4vhm/KNsBvjlRB5dKpV
IUkMCoP2hg9aK+FYRq7O1WQxrCyTeldYVAmf8nMvjd8Wg92d1yGtDyuhY49c
+7FUMXj4hxpM3KoEKfLZoSlNDP8DmvaN6Q==
      "]]}}, {}},
  AspectRatio->NCache[
    Rational[1, 3], 0.3333333333333333],
  Axes->{True, True},
  AxesLabel->{None, None},
  AxesOrigin->{0, 0},
  CoordinatesToolOptions:>{"DisplayFunction" -> ({
      Exp[
       Part[#, 1]], 
      Part[#, 2]}& ), "CopiedValueFunction" -> ({
      Exp[
       Part[#, 1]], 
      Part[#, 2]}& )},
  DisplayFunction->Identity,
  Epilog->{
    LineBox[{{-2.120263536200091, -0.6}, {-2.120263536200091, 1}}], 
    LineBox[
     NCache[{{-Log[
          Rational[85, 12]], -0.6}, {-Log[
          Rational[85, 12]], 
        1}}, {{-1.957744606702316, -0.6}, {-1.957744606702316, 1}}]], 
    LineBox[{{-2.496541701921969, -0.6}, {-2.496541701921969, 1}}], 
    LineBox[{{-0.3109368864717788, -0.6}, {-0.3109368864717788, 1}}], 
    LineBox[{{-1.7475760573519312`, -0.6}, {-1.7475760573519312`, 1}}], 
    LineBox[{{-1.4967897871419542`, -0.6}, {-1.4967897871419542`, 1}}]},
  Frame->{{True, True}, {True, True}},
  FrameLabel->{{None, None}, {None, None}},
  FrameTicks->FrontEndValueCache[{{Automatic, Automatic}, {
      Charting`ScaledTicks[{Log, Exp}], 
      Charting`ScaledFrameTicks[{Log, Exp}]}}, {{
     Automatic, Automatic}, {{{-2.3025850929940455`, 
        FormBox["0.1`", TraditionalForm], {0.01, 0.}, {
         AbsoluteThickness[0.1]}}, {-1.6094379124341003`, 
        FormBox[
         TagBox[
          InterpretationBox["\"0.2\"", 0.2, AutoDelete -> True], 
          NumberForm[#, {
            DirectedInfinity[1], 1.}]& ], TraditionalForm], {0.01, 0.}, {
         AbsoluteThickness[0.1]}}, {-0.6931471805599453, 
        FormBox[
         TagBox[
          InterpretationBox["\"0.5\"", 0.5, AutoDelete -> True], 
          NumberForm[#, {
            DirectedInfinity[1], 1.}]& ], TraditionalForm], {0.01, 0.}, {
         AbsoluteThickness[0.1]}}, {0., 
        FormBox["1", TraditionalForm], {0.01, 0.}, {
         AbsoluteThickness[0.1]}}, {-2.995732273553991, 
        FormBox[
         InterpretationBox[
          StyleBox[
           
           GraphicsBox[{}, ImageSize -> {0., 0.}, BaselinePosition -> 
            Baseline], "CacheGraphics" -> False], 
          Spacer[{0., 0.}]], TraditionalForm], {0.005, 0.}, {
         AbsoluteThickness[0.1]}}, {-2.8134107167600364`, 
        FormBox[
         InterpretationBox[
          StyleBox[
           
           GraphicsBox[{}, ImageSize -> {0., 0.}, BaselinePosition -> 
            Baseline], "CacheGraphics" -> False], 
          Spacer[{0., 0.}]], TraditionalForm], {0.005, 0.}, {
         AbsoluteThickness[0.1]}}, {-2.659260036932778, 
        FormBox[
         InterpretationBox[
          StyleBox[
           
           GraphicsBox[{}, ImageSize -> {0., 0.}, BaselinePosition -> 
            Baseline], "CacheGraphics" -> False], 
          Spacer[{0., 0.}]], TraditionalForm], {0.005, 0.}, {
         AbsoluteThickness[0.1]}}, {-2.5257286443082556`, 
        FormBox[
         InterpretationBox[
          StyleBox[
           
           GraphicsBox[{}, ImageSize -> {0., 0.}, BaselinePosition -> 
            Baseline], "CacheGraphics" -> False], 
          Spacer[{0., 0.}]], TraditionalForm], {0.005, 0.}, {
         AbsoluteThickness[0.1]}}, {-2.4079456086518722`, 
        FormBox[
         InterpretationBox[
          StyleBox[
           
           GraphicsBox[{}, ImageSize -> {0., 0.}, BaselinePosition -> 
            Baseline], "CacheGraphics" -> False], 
          Spacer[{0., 0.}]], TraditionalForm], {0.005, 0.}, {
         AbsoluteThickness[0.1]}}, {-1.8971199848858813`, 
        FormBox[
         InterpretationBox[
          StyleBox[
           
           GraphicsBox[{}, ImageSize -> {0., 0.}, BaselinePosition -> 
            Baseline], "CacheGraphics" -> False], 
          Spacer[{0., 0.}]], TraditionalForm], {0.005, 0.}, {
         AbsoluteThickness[0.1]}}, {-1.2039728043259361`, 
        FormBox[
         InterpretationBox[
          StyleBox[
           
           GraphicsBox[{}, ImageSize -> {0., 0.}, BaselinePosition -> 
            Baseline], "CacheGraphics" -> False], 
          Spacer[{0., 0.}]], TraditionalForm], {0.005, 0.}, {
         AbsoluteThickness[0.1]}}, {-0.916290731874155, 
        FormBox[
         InterpretationBox[
          StyleBox[
           
           GraphicsBox[{}, ImageSize -> {0., 0.}, BaselinePosition -> 
            Baseline], "CacheGraphics" -> False], 
          Spacer[{0., 0.}]], TraditionalForm], {0.005, 0.}, {
         AbsoluteThickness[0.1]}}, {-0.5108256237659907, 
        FormBox[
         InterpretationBox[
          StyleBox[
           
           GraphicsBox[{}, ImageSize -> {0., 0.}, BaselinePosition -> 
            Baseline], "CacheGraphics" -> False], 
          Spacer[{0., 0.}]], TraditionalForm], {0.005, 0.}, {
         AbsoluteThickness[0.1]}}, {-0.35667494393873245`, 
        FormBox[
         InterpretationBox[
          StyleBox[
           
           GraphicsBox[{}, ImageSize -> {0., 0.}, BaselinePosition -> 
            Baseline], "CacheGraphics" -> False], 
          Spacer[{0., 0.}]], TraditionalForm], {0.005, 0.}, {
         AbsoluteThickness[0.1]}}, {-0.2231435513142097, 
        FormBox[
         InterpretationBox[
          StyleBox[
           
           GraphicsBox[{}, ImageSize -> {0., 0.}, BaselinePosition -> 
            Baseline], "CacheGraphics" -> False], 
          Spacer[{0., 0.}]], TraditionalForm], {0.005, 0.}, {
         AbsoluteThickness[0.1]}}, {-0.10536051565782628`, 
        FormBox[
         InterpretationBox[
          StyleBox[
           
           GraphicsBox[{}, ImageSize -> {0., 0.}, BaselinePosition -> 
            Baseline], "CacheGraphics" -> False], 
          Spacer[{0., 0.}]], TraditionalForm], {0.005, 0.}, {
         AbsoluteThickness[0.1]}}, {0.4054651081081644, 
        FormBox[
         InterpretationBox[
          StyleBox[
           
           GraphicsBox[{}, ImageSize -> {0., 0.}, BaselinePosition -> 
            Baseline], "CacheGraphics" -> False], 
          Spacer[{0., 0.}]], TraditionalForm], {0.005, 0.}, {
         AbsoluteThickness[0.1]}}, {0.6931471805599453, 
        FormBox[
         InterpretationBox[
          StyleBox[
           
           GraphicsBox[{}, ImageSize -> {0., 0.}, BaselinePosition -> 
            Baseline], "CacheGraphics" -> False], 
          Spacer[{0., 0.}]], TraditionalForm], {0.005, 0.}, {
         AbsoluteThickness[0.1]}}, {1.0986122886681098`, 
        FormBox[
         InterpretationBox[
          StyleBox[
           
           GraphicsBox[{}, ImageSize -> {0., 0.}, BaselinePosition -> 
            Baseline], "CacheGraphics" -> False], 
          Spacer[{0., 0.}]], TraditionalForm], {0.005, 0.}, {
         AbsoluteThickness[0.1]}}, {1.3862943611198906`, 
        FormBox[
         InterpretationBox[
          StyleBox[
           
           GraphicsBox[{}, ImageSize -> {0., 0.}, BaselinePosition -> 
            Baseline], "CacheGraphics" -> False], 
          Spacer[{0., 0.}]], TraditionalForm], {0.005, 0.}, {
         AbsoluteThickness[0.1]}}, {1.6094379124341003`, 
        FormBox[
         InterpretationBox[
          StyleBox[
           
           GraphicsBox[{}, ImageSize -> {0., 0.}, BaselinePosition -> 
            Baseline], "CacheGraphics" -> False], 
          Spacer[{0., 0.}]], TraditionalForm], {0.005, 0.}, {
         AbsoluteThickness[0.1]}}}, {{-2.3025850929940455`, 
        FormBox[
         InterpretationBox[
          StyleBox[
           
           GraphicsBox[{}, ImageSize -> {0., 0.}, BaselinePosition -> 
            Baseline], "CacheGraphics" -> False], 
          Spacer[{0., 0.}]], TraditionalForm], {0.01, 0.}, {
         AbsoluteThickness[0.1]}}, {-1.6094379124341003`, 
        FormBox[
         InterpretationBox[
          StyleBox[
           
           GraphicsBox[{}, ImageSize -> {0., 0.}, BaselinePosition -> 
            Baseline], "CacheGraphics" -> False], 
          Spacer[{0., 0.}]], TraditionalForm], {0.01, 0.}, {
         AbsoluteThickness[0.1]}}, {-0.6931471805599453, 
        FormBox[
         InterpretationBox[
          StyleBox[
           
           GraphicsBox[{}, ImageSize -> {0., 0.}, BaselinePosition -> 
            Baseline], "CacheGraphics" -> False], 
          Spacer[{0., 0.}]], TraditionalForm], {0.01, 0.}, {
         AbsoluteThickness[0.1]}}, {0., 
        FormBox[
         InterpretationBox[
          StyleBox[
           
           GraphicsBox[{}, ImageSize -> {0., 0.}, BaselinePosition -> 
            Baseline], "CacheGraphics" -> False], 
          Spacer[{0., 0.}]], TraditionalForm], {0.01, 0.}, {
         AbsoluteThickness[0.1]}}, {-2.995732273553991, 
        FormBox[
         InterpretationBox[
          StyleBox[
           
           GraphicsBox[{}, ImageSize -> {0., 0.}, BaselinePosition -> 
            Baseline], "CacheGraphics" -> False], 
          Spacer[{0., 0.}]], TraditionalForm], {0.005, 0.}, {
         AbsoluteThickness[0.1]}}, {-2.8134107167600364`, 
        FormBox[
         InterpretationBox[
          StyleBox[
           
           GraphicsBox[{}, ImageSize -> {0., 0.}, BaselinePosition -> 
            Baseline], "CacheGraphics" -> False], 
          Spacer[{0., 0.}]], TraditionalForm], {0.005, 0.}, {
         AbsoluteThickness[0.1]}}, {-2.659260036932778, 
        FormBox[
         InterpretationBox[
          StyleBox[
           
           GraphicsBox[{}, ImageSize -> {0., 0.}, BaselinePosition -> 
            Baseline], "CacheGraphics" -> False], 
          Spacer[{0., 0.}]], TraditionalForm], {0.005, 0.}, {
         AbsoluteThickness[0.1]}}, {-2.5257286443082556`, 
        FormBox[
         InterpretationBox[
          StyleBox[
           
           GraphicsBox[{}, ImageSize -> {0., 0.}, BaselinePosition -> 
            Baseline], "CacheGraphics" -> False], 
          Spacer[{0., 0.}]], TraditionalForm], {0.005, 0.}, {
         AbsoluteThickness[0.1]}}, {-2.4079456086518722`, 
        FormBox[
         InterpretationBox[
          StyleBox[
           
           GraphicsBox[{}, ImageSize -> {0., 0.}, BaselinePosition -> 
            Baseline], "CacheGraphics" -> False], 
          Spacer[{0., 0.}]], TraditionalForm], {0.005, 0.}, {
         AbsoluteThickness[0.1]}}, {-1.8971199848858813`, 
        FormBox[
         InterpretationBox[
          StyleBox[
           
           GraphicsBox[{}, ImageSize -> {0., 0.}, BaselinePosition -> 
            Baseline], "CacheGraphics" -> False], 
          Spacer[{0., 0.}]], TraditionalForm], {0.005, 0.}, {
         AbsoluteThickness[0.1]}}, {-1.2039728043259361`, 
        FormBox[
         InterpretationBox[
          StyleBox[
           
           GraphicsBox[{}, ImageSize -> {0., 0.}, BaselinePosition -> 
            Baseline], "CacheGraphics" -> False], 
          Spacer[{0., 0.}]], TraditionalForm], {0.005, 0.}, {
         AbsoluteThickness[0.1]}}, {-0.916290731874155, 
        FormBox[
         InterpretationBox[
          StyleBox[
           
           GraphicsBox[{}, ImageSize -> {0., 0.}, BaselinePosition -> 
            Baseline], "CacheGraphics" -> False], 
          Spacer[{0., 0.}]], TraditionalForm], {0.005, 0.}, {
         AbsoluteThickness[0.1]}}, {-0.5108256237659907, 
        FormBox[
         InterpretationBox[
          StyleBox[
           
           GraphicsBox[{}, ImageSize -> {0., 0.}, BaselinePosition -> 
            Baseline], "CacheGraphics" -> False], 
          Spacer[{0., 0.}]], TraditionalForm], {0.005, 0.}, {
         AbsoluteThickness[0.1]}}, {-0.35667494393873245`, 
        FormBox[
         InterpretationBox[
          StyleBox[
           
           GraphicsBox[{}, ImageSize -> {0., 0.}, BaselinePosition -> 
            Baseline], "CacheGraphics" -> False], 
          Spacer[{0., 0.}]], TraditionalForm], {0.005, 0.}, {
         AbsoluteThickness[0.1]}}, {-0.2231435513142097, 
        FormBox[
         InterpretationBox[
          StyleBox[
           
           GraphicsBox[{}, ImageSize -> {0., 0.}, BaselinePosition -> 
            Baseline], "CacheGraphics" -> False], 
          Spacer[{0., 0.}]], TraditionalForm], {0.005, 0.}, {
         AbsoluteThickness[0.1]}}, {-0.10536051565782628`, 
        FormBox[
         InterpretationBox[
          StyleBox[
           
           GraphicsBox[{}, ImageSize -> {0., 0.}, BaselinePosition -> 
            Baseline], "CacheGraphics" -> False], 
          Spacer[{0., 0.}]], TraditionalForm], {0.005, 0.}, {
         AbsoluteThickness[0.1]}}, {0.4054651081081644, 
        FormBox[
         InterpretationBox[
          StyleBox[
           
           GraphicsBox[{}, ImageSize -> {0., 0.}, BaselinePosition -> 
            Baseline], "CacheGraphics" -> False], 
          Spacer[{0., 0.}]], TraditionalForm], {0.005, 0.}, {
         AbsoluteThickness[0.1]}}, {0.6931471805599453, 
        FormBox[
         InterpretationBox[
          StyleBox[
           
           GraphicsBox[{}, ImageSize -> {0., 0.}, BaselinePosition -> 
            Baseline], "CacheGraphics" -> False], 
          Spacer[{0., 0.}]], TraditionalForm], {0.005, 0.}, {
         AbsoluteThickness[0.1]}}, {1.0986122886681098`, 
        FormBox[
         InterpretationBox[
          StyleBox[
           
           GraphicsBox[{}, ImageSize -> {0., 0.}, BaselinePosition -> 
            Baseline], "CacheGraphics" -> False], 
          Spacer[{0., 0.}]], TraditionalForm], {0.005, 0.}, {
         AbsoluteThickness[0.1]}}, {1.3862943611198906`, 
        FormBox[
         InterpretationBox[
          StyleBox[
           
           GraphicsBox[{}, ImageSize -> {0., 0.}, BaselinePosition -> 
            Baseline], "CacheGraphics" -> False], 
          Spacer[{0., 0.}]], TraditionalForm], {0.005, 0.}, {
         AbsoluteThickness[0.1]}}, {1.6094379124341003`, 
        FormBox[
         InterpretationBox[
          StyleBox[
           
           GraphicsBox[{}, ImageSize -> {0., 0.}, BaselinePosition -> 
            Baseline], "CacheGraphics" -> False], 
          Spacer[{0., 0.}]], TraditionalForm], {0.005, 0.}, {
         AbsoluteThickness[0.1]}}}}}],
  GridLines->{None, None},
  GridLinesStyle->Directive[
    GrayLevel[0.5, 0.4]],
  ImagePadding->All,
  Method->{
   "DefaultBoundaryStyle" -> Automatic, "DefaultMeshStyle" -> 
    AbsolutePointSize[6], "ScalingFunctions" -> None},
  PlotRange->{{-2.6393978317129934`, 
   0.11366918740473764`}, {-0.36900956827960885`, 0.00457302553031988}},
  PlotRangeClipping->True,
  PlotRangePadding->{{
     Scaled[0.02], 
     Scaled[0.02]}, {
     Scaled[0.05], 
     Scaled[0.05]}},
  Ticks->{
    Charting`ScaledTicks[{Log, Exp}], Automatic}]], "Output",
 CellChangeTimes->{
  3.655296525259634*^9, {3.655299061398562*^9, 3.6552991092614927`*^9}, 
   3.655300667882169*^9, 3.655312625645123*^9, 3.6553130262655277`*^9, 
   3.655480421272629*^9, 3.6568712852191143`*^9, 3.657064694092038*^9, 
   3.657076435699806*^9, {3.657451983676134*^9, 3.657452107391657*^9}, 
   3.657551996748848*^9, 3.6575532928040648`*^9, 3.658150057650209*^9, 
   3.659357573757522*^9, 3.661777003836088*^9, 3.661777180640649*^9, 
   3.662388108963488*^9, 3.663599654997026*^9, 3.664892522722237*^9, 
   3.667580576756139*^9}]
}, Open  ]],

Cell[BoxData[
 RowBox[{
  RowBox[{"boxesAA", "=", 
   RowBox[{"{", 
    RowBox[{".085", ",", ".1066", ",", ".12", ",", ".3", ",", ".6"}], "}"}]}],
   ";"}]], "Input",
 CellChangeTimes->{{3.657553015661194*^9, 3.657553057205908*^9}, {
  3.657553222312275*^9, 3.6575532853830833`*^9}}],

Cell[BoxData[
 RowBox[{
  RowBox[{"figs", "=", 
   RowBox[{
    RowBox[{
     RowBox[{"Line", "[", 
      RowBox[{"{", 
       RowBox[{
        RowBox[{"{", 
         RowBox[{
          RowBox[{"Log", "[", "#", "]"}], ",", 
          RowBox[{"-", ".1"}]}], "}"}], ",", 
        RowBox[{"{", 
         RowBox[{
          RowBox[{"Log", "[", "#", "]"}], ",", "0"}], "}"}]}], "}"}], "]"}], 
     "&"}], "/@", "boxesAA"}]}], ";"}]], "Input",
 CellChangeTimes->{{3.65755260445222*^9, 3.657552639523325*^9}, {
   3.6575529966062727`*^9, 3.657553009621594*^9}, 3.657553060432356*^9}],

Cell[BoxData[
 RowBox[{
  RowBox[{"printBox", "[", "aa_", "]"}], ":=", 
  RowBox[{"Module", "[", 
   RowBox[{
    RowBox[{"{", 
     RowBox[{
      RowBox[{"xRange", "=", ".4"}], ",", 
      RowBox[{"yRange", "=", ".4"}]}], "}"}], ",", "\[IndentingNewLine]", 
    RowBox[{
     RowBox[{"fp6", "=", 
      RowBox[{
       RowBox[{
        RowBox[{"{", 
         RowBox[{"X", ",", "Y"}], "}"}], "/.", "fp6val"}], "/.", 
       RowBox[{"a", "\[Rule]", "aa"}]}]}], ";", "\[IndentingNewLine]", 
     RowBox[{"g6", "=", 
      RowBox[{"Graphics", "[", 
       RowBox[{"{", 
        RowBox[{
         RowBox[{"PointSize", "[", ".04", "]"}], ",", "Blue", ",", 
         RowBox[{"Point", "[", "fp6", "]"}]}], "}"}], "]"}]}], ";", 
     "\[IndentingNewLine]", 
     RowBox[{"J6at1", "=", 
      RowBox[{"J6", "/.", 
       RowBox[{"a", "\[Rule]", "aa"}]}]}], ";", "\[IndentingNewLine]", 
     RowBox[{
      RowBox[{"{", 
       RowBox[{
        RowBox[{"{", 
         RowBox[{"\[Lambda]eqa", ",", "\[Lambda]eqb"}], "}"}], ",", 
        RowBox[{"{", 
         RowBox[{"veqa", ",", "veqb"}], "}"}]}], "}"}], "=", 
      RowBox[{"J6at1", "//", "Eigensystem"}]}], ";", "\[IndentingNewLine]", 
     RowBox[{"veqa2", "=", 
      FractionBox["veqa", 
       RowBox[{"5", " ", 
        RowBox[{"Norm", "[", "veqa", "]"}]}]]}], ";", 
     RowBox[{"veqb2", "=", 
      FractionBox["veqb", 
       RowBox[{"5", " ", 
        RowBox[{"Norm", "[", "veqb", "]"}]}]]}], ";", "\[IndentingNewLine]", 
     RowBox[{"veqaGra", "=", 
      RowBox[{"Graphics", "[", 
       RowBox[{"{", 
        RowBox[{"Blue", ",", 
         RowBox[{"Arrow", "[", 
          RowBox[{"{", 
           RowBox[{
            RowBox[{"fp6", "-", 
             FractionBox["veqa2", "2"]}], ",", 
            RowBox[{"fp6", "+", 
             FractionBox["veqa2", "2"]}]}], "}"}], "]"}]}], "}"}], "]"}]}], 
     ";", "\[IndentingNewLine]", 
     RowBox[{"veqbGra", "=", 
      RowBox[{"Graphics", "[", 
       RowBox[{"{", 
        RowBox[{"Blue", ",", 
         RowBox[{"Arrow", "[", 
          RowBox[{"{", 
           RowBox[{
            RowBox[{"fp6", "-", 
             FractionBox["veqb2", "2"]}], ",", 
            RowBox[{"fp6", "+", 
             FractionBox["veqb2", "2"]}]}], "}"}], "]"}]}], "}"}], "]"}]}], 
     ";", "\[IndentingNewLine]", 
     RowBox[{"Show", "[", 
      RowBox[{
       RowBox[{"{", 
        RowBox[{"g6", ",", "veqbGra"}], "}"}], ",", 
       RowBox[{"FrameLabel", "\[Rule]", 
        RowBox[{"{", 
         RowBox[{"\"\<X\>\"", ",", "\"\<Y\>\""}], "}"}]}], ",", 
       RowBox[{"PlotRange", "\[Rule]", 
        RowBox[{"{", 
         RowBox[{
          RowBox[{"{", 
           RowBox[{"0", ",", "xRange"}], "}"}], ",", 
          RowBox[{"{", 
           RowBox[{"0", ",", "yRange"}], "}"}]}], "}"}]}], ",", 
       RowBox[{"Frame", "\[Rule]", "True"}], ",", 
       RowBox[{"AspectRatio", "\[Rule]", "1"}]}], "]"}]}]}], 
   "\[IndentingNewLine]", "]"}]}]], "Input",
 CellChangeTimes->{{3.657552840492795*^9, 3.657552968415289*^9}, {
  3.6575530714333897`*^9, 3.657553162887248*^9}, {3.659357589581964*^9, 
  3.659357589623818*^9}, {3.664892438475997*^9, 3.664892469791615*^9}, {
  3.6648925446168337`*^9, 3.664892559432415*^9}}],

Cell[CellGroupData[{

Cell[BoxData[
 RowBox[{"printBox", "/@", "boxesAA"}]], "Input",
 CellChangeTimes->{{3.65755297172471*^9, 3.6575529747811403`*^9}, {
  3.6575530977697487`*^9, 3.6575531029913483`*^9}}],

Cell[BoxData[
 RowBox[{"{", 
  RowBox[{
   GraphicsBox[{
     {RGBColor[0, 0, 1], PointSize[0.04], 
      PointBox[{0.0887802473506154, 0.12363189854145079`}]}, 
     {RGBColor[0, 0, 1], 
      ArrowBox[{{0.029424535702273366`, 0.04315271182389707}, {
       0.14813595899895743`, 0.2041110852590045}}]}},
    AspectRatio->1,
    Frame->True,
    FrameLabel->{
      FormBox["\"X\"", TraditionalForm], 
      FormBox["\"Y\"", TraditionalForm]},
    PlotRange->{{0, 0.4}, {0, 0.4}}], ",", 
   GraphicsBox[{
     {RGBColor[0, 0, 1], PointSize[0.04], 
      PointBox[{0.11599263529550531`, 0.15189066743498209`}]}, 
     {RGBColor[0, 0, 1], 
      ArrowBox[{{0.03541903442024022, 0.09266318359518452}, {
       0.1965662361707704, 0.21111815127477965`}}]}},
    AspectRatio->1,
    Frame->True,
    FrameLabel->{
      FormBox["\"X\"", TraditionalForm], 
      FormBox["\"Y\"", TraditionalForm]},
    PlotRange->{{0, 0.4}, {0, 0.4}}], ",", 
   GraphicsBox[{
     {RGBColor[0, 0, 1], PointSize[0.04], 
      PointBox[{0.12592414889255163`, 0.15909625772942185`}]}, 
     {RGBColor[0, 0, 1], 
      ArrowBox[{{0.02877977467800133, 0.1828232583503056}, {
       0.22306852310710193`, 0.1353692571085381}}]}},
    AspectRatio->1,
    Frame->True,
    FrameLabel->{
      FormBox["\"X\"", TraditionalForm], 
      FormBox["\"Y\"", TraditionalForm]},
    PlotRange->{{0, 0.4}, {0, 0.4}}], ",", 
   GraphicsBox[{
     {RGBColor[0, 0, 1], PointSize[0.04], 
      PointBox[{0.21003621910072875`, 0.15934221319585326`}]}, 
     {RGBColor[0, 0, 1], 
      ArrowBox[{{0.1419594670796399, 0.2325921676959018}, {0.2781129711218176,
        0.08609225869580472}}]}},
    AspectRatio->1,
    Frame->True,
    FrameLabel->{
      FormBox["\"X\"", TraditionalForm], 
      FormBox["\"Y\"", TraditionalForm]},
    PlotRange->{{0, 0.4}, {0, 0.4}}], ",", 
   GraphicsBox[{
     {RGBColor[0, 0, 1], PointSize[0.04], 
      PointBox[{0.3473875921581949, 0.061974471513507046`}]}, 
     {RGBColor[0, 0, 1], 
      ArrowBox[{{0.28084956581412895`, 0.13662493065634407`}, {
       0.4139256185022609, -0.01267598762932999}}]}},
    AspectRatio->1,
    Frame->True,
    FrameLabel->{
      FormBox["\"X\"", TraditionalForm], 
      FormBox["\"Y\"", TraditionalForm]},
    PlotRange->{{0, 0.4}, {0, 0.4}}]}], "}"}]], "Output",
 CellChangeTimes->{
  3.657552975893118*^9, {3.6575530843456097`*^9, 3.65755316458206*^9}, {
   3.657553229312438*^9, 3.657553293619897*^9}, 3.658150062645604*^9, 
   3.658150764387979*^9, {3.659357580175983*^9, 3.659357590708556*^9}, 
   3.661777004140463*^9, 3.66177718149295*^9, 3.662388109361123*^9, 
   3.6635996555422153`*^9, 3.664199217056035*^9, {3.6648925229384403`*^9, 
   3.664892560454383*^9}, 3.667580577010397*^9}]
}, Open  ]],

Cell[BoxData[""], "Input",
 CellChangeTimes->{3.6581530325406723`*^9}]
}, Open  ]]
}, Open  ]]
},
WindowSize->{1916, 1035},
WindowMargins->{{0, Automatic}, {Automatic, 0}},
PrintingCopies->1,
PrintingPageRange->{1, Automatic},
Magnification:>1.25 Inherited,
FrontEndVersion->"10.4 for Mac OS X x86 (32-bit, 64-bit Kernel) (February 25, \
2016)",
StyleDefinitions->"Default.nb"
]
(* End of Notebook Content *)

(* Internal cache information *)
(*CellTagsOutline
CellTagsIndex->{}
*)
(*CellTagsIndex
CellTagsIndex->{}
*)
(*NotebookFileOutline
Notebook[{
Cell[558, 20, 675, 13, 85, "Text"],
Cell[CellGroupData[{
Cell[1258, 37, 434, 5, 80, "Section"],
Cell[1695, 44, 120, 1, 37, "Text"],
Cell[1818, 47, 1280, 35, 107, "Input"],
Cell[CellGroupData[{
Cell[3123, 86, 220, 3, 54, "Subsection"],
Cell[3346, 91, 94, 1, 37, "Text"],
Cell[3443, 94, 680, 15, 36, "Input"],
Cell[CellGroupData[{
Cell[4148, 113, 547, 8, 36, "Input"],
Cell[4698, 123, 2671, 37, 35, "Output"]
}, Open  ]],
Cell[CellGroupData[{
Cell[7406, 165, 128, 2, 36, "Input"],
Cell[7537, 169, 1594, 30, 56, "Output"]
}, Open  ]],
Cell[9146, 202, 806, 20, 57, "Input"],
Cell[9955, 224, 123, 1, 37, "Text"],
Cell[10081, 227, 842, 21, 57, "Input"],
Cell[CellGroupData[{
Cell[10948, 252, 840, 17, 36, "Input"],
Cell[11791, 271, 3263, 64, 57, "Output"]
}, Open  ]],
Cell[CellGroupData[{
Cell[15091, 340, 449, 12, 36, "Input"],
Cell[15543, 354, 3065, 61, 57, "Output"]
}, Open  ]],
Cell[18623, 418, 188, 2, 37, "Text"],
Cell[18814, 422, 481, 12, 60, "Input"]
}, Open  ]],
Cell[CellGroupData[{
Cell[19332, 439, 104, 1, 54, "Subsection"],
Cell[19439, 442, 1073, 21, 60, "Input"]
}, Open  ]],
Cell[CellGroupData[{
Cell[20549, 468, 298, 4, 54, "Subsection"],
Cell[20850, 474, 106, 1, 37, "Text"],
Cell[20959, 477, 658, 16, 36, "Input"],
Cell[CellGroupData[{
Cell[21642, 497, 467, 7, 36, "Input"],
Cell[22112, 506, 2285, 32, 35, "Output"]
}, Open  ]],
Cell[24412, 541, 2139, 63, 141, "Input"],
Cell[26554, 606, 131, 1, 37, "Text"],
Cell[26688, 609, 516, 16, 58, "Input"],
Cell[27207, 627, 948, 25, 78, "Input"],
Cell[28158, 654, 1037, 30, 78, "Input"],
Cell[29198, 686, 1045, 30, 78, "Input"],
Cell[30246, 718, 1138, 32, 78, "Input"],
Cell[31387, 752, 1187, 32, 78, "Input"],
Cell[32577, 786, 1040, 30, 78, "Input"]
}, Open  ]],
Cell[CellGroupData[{
Cell[33654, 821, 378, 5, 54, "Subsection"],
Cell[34035, 828, 158, 2, 37, "Text"],
Cell[CellGroupData[{
Cell[34218, 834, 100, 1, 36, "Input"],
Cell[34321, 837, 2152, 33, 35, "Output"]
}, Open  ]],
Cell[36488, 873, 457, 7, 37, "Text"],
Cell[CellGroupData[{
Cell[36970, 884, 601, 15, 42, "Input"],
Cell[37574, 901, 2216, 32, 56, "Output"]
}, Open  ]],
Cell[CellGroupData[{
Cell[39827, 938, 586, 12, 36, "Input"],
Cell[40416, 952, 2219, 33, 56, "Output"]
}, Open  ]],
Cell[42650, 988, 301, 4, 37, "Text"],
Cell[CellGroupData[{
Cell[42976, 996, 383, 10, 36, "Input"],
Cell[43362, 1008, 2017, 30, 56, "Output"]
}, Open  ]]
}, Open  ]],
Cell[CellGroupData[{
Cell[45428, 1044, 482, 6, 54, "Subsection"],
Cell[45913, 1052, 224, 3, 37, "Text"],
Cell[CellGroupData[{
Cell[46162, 1059, 235, 3, 57, "Input"],
Cell[46400, 1064, 2287, 38, 56, "Output"],
Cell[48690, 1104, 2260, 37, 56, "Output"]
}, Open  ]],
Cell[50965, 1144, 413, 7, 37, "Text"],
Cell[CellGroupData[{
Cell[51403, 1155, 786, 22, 57, "Input"],
Cell[52192, 1179, 2129, 31, 56, "Output"],
Cell[54324, 1212, 2128, 31, 56, "Output"]
}, Open  ]],
Cell[56467, 1246, 273, 3, 37, "Text"],
Cell[CellGroupData[{
Cell[56765, 1253, 605, 15, 36, "Input"],
Cell[57373, 1270, 1730, 26, 56, "Output"]
}, Open  ]],
Cell[CellGroupData[{
Cell[59140, 1301, 994, 21, 36, "Input"],
Cell[60137, 1324, 2309, 33, 35, "Output"]
}, Open  ]],
Cell[62461, 1360, 181, 2, 37, "Text"],
Cell[CellGroupData[{
Cell[62667, 1366, 715, 17, 36, "Input"],
Cell[63385, 1385, 2085, 31, 35, "Output"]
}, Open  ]]
}, Open  ]],
Cell[CellGroupData[{
Cell[65519, 1422, 439, 5, 54, "Subsection"],
Cell[65961, 1429, 262, 5, 37, "Text"],
Cell[CellGroupData[{
Cell[66248, 1438, 350, 8, 36, "Input"],
Cell[66601, 1448, 4629, 103, 105, "Output"]
}, Open  ]],
Cell[CellGroupData[{
Cell[71267, 1556, 301, 7, 36, "Input"],
Cell[71571, 1565, 3416, 89, 105, "Output"]
}, Open  ]],
Cell[CellGroupData[{
Cell[75024, 1659, 347, 8, 36, "Input"],
Cell[75374, 1669, 3367, 88, 105, "Output"]
}, Open  ]],
Cell[78756, 1760, 234, 5, 37, "Text"],
Cell[78993, 1767, 1747, 46, 87, "Input"],
Cell[CellGroupData[{
Cell[80765, 1817, 399, 11, 36, "Input"],
Cell[81167, 1830, 2000, 29, 35, "Output"]
}, Open  ]],
Cell[83182, 1862, 168, 2, 37, "Text"],
Cell[CellGroupData[{
Cell[83375, 1868, 459, 12, 36, "Input"],
Cell[83837, 1882, 1641, 23, 35, "Output"]
}, Open  ]],
Cell[85493, 1908, 278, 3, 37, "Text"],
Cell[CellGroupData[{
Cell[85796, 1915, 492, 14, 57, "Input"],
Cell[86291, 1931, 1933, 28, 35, "Output"],
Cell[88227, 1961, 1933, 28, 35, "Output"]
}, Open  ]],
Cell[90175, 1992, 343, 6, 37, "Text"],
Cell[CellGroupData[{
Cell[90543, 2002, 811, 23, 42, "Input"],
Cell[91357, 2027, 2051, 30, 35, "Output"]
}, Open  ]],
Cell[93423, 2060, 242, 4, 37, "Text"],
Cell[CellGroupData[{
Cell[93690, 2068, 328, 10, 36, "Input"],
Cell[94021, 2080, 1847, 26, 35, "Output"]
}, Open  ]],
Cell[95883, 2109, 154, 3, 35, "Input"],
Cell[96040, 2114, 352, 6, 37, "Text"],
Cell[CellGroupData[{
Cell[96417, 2124, 488, 15, 36, "Input"],
Cell[96908, 2141, 718, 13, 35, "Output"]
}, Open  ]]
}, Open  ]],
Cell[CellGroupData[{
Cell[97675, 2160, 273, 3, 54, "Subsection"],
Cell[97951, 2165, 439, 13, 57, "Input"],
Cell[98393, 2180, 132, 1, 37, "Text"],
Cell[CellGroupData[{
Cell[98550, 2185, 101, 1, 36, "Input"],
Cell[98654, 2188, 1462, 26, 65, "Output"]
}, Open  ]],
Cell[100131, 2217, 213, 4, 37, "Text"],
Cell[CellGroupData[{
Cell[100369, 2225, 492, 15, 57, "Input"],
Cell[100864, 2242, 1727, 30, 35, "Output"],
Cell[102594, 2274, 1642, 28, 35, "Output"]
}, Open  ]],
Cell[104251, 2305, 112, 1, 37, "Text"],
Cell[104366, 2308, 248, 5, 57, "Input"]
}, Open  ]]
}, Open  ]],
Cell[CellGroupData[{
Cell[104663, 2319, 274, 3, 80, "Section"],
Cell[CellGroupData[{
Cell[104962, 2326, 94, 1, 54, "Subsection"],
Cell[105059, 2329, 1327, 43, 78, "Input"],
Cell[106389, 2374, 2582, 84, 141, "Input"],
Cell[CellGroupData[{
Cell[108996, 2462, 334, 6, 99, "Input"],
Cell[109333, 2470, 1097, 15, 35, "Output"],
Cell[110433, 2487, 1113, 15, 35, "Output"],
Cell[111549, 2504, 1113, 15, 35, "Output"],
Cell[112665, 2521, 1111, 15, 35, "Output"]
}, Open  ]],
Cell[113791, 2539, 2818, 77, 162, "Input"],
Cell[116612, 2618, 1584, 50, 120, "Input"],
Cell[118199, 2670, 173, 6, 35, "Input"],
Cell[118375, 2678, 208, 6, 35, "Input"]
}, Open  ]],
Cell[CellGroupData[{
Cell[118620, 2689, 231, 3, 54, "Subsection"],
Cell[118854, 2694, 1506, 37, 57, "Input"],
Cell[CellGroupData[{
Cell[120385, 2735, 2718, 64, 78, "Input"],
Cell[123106, 2801, 28663, 604, 315, "Output"]
}, Open  ]]
}, Open  ]],
Cell[CellGroupData[{
Cell[151818, 3411, 335, 4, 54, "Subsection"],
Cell[152156, 3417, 923, 25, 59, "Input"],
Cell[CellGroupData[{
Cell[153104, 3446, 1173, 28, 36, "Input"],
Cell[154280, 3476, 24152, 528, 182, "Output"]
}, Open  ]],
Cell[178447, 4007, 283, 7, 35, "Input"],
Cell[178733, 4016, 576, 17, 36, "Input"],
Cell[179312, 4035, 3214, 86, 332, "Input"],
Cell[CellGroupData[{
Cell[182551, 4125, 183, 3, 36, "Input"],
Cell[182737, 4130, 2724, 69, 242, "Output"]
}, Open  ]],
Cell[185476, 4202, 70, 1, 35, "Input"]
}, Open  ]]
}, Open  ]]
}
]
*)
